# Supplementary material for: Contribution of autosomal rare and de novo variants to sex differences in autism
Source: Am J Hum Genet. 2025 Feb 14;112(3):599–614. doi: 10.1016/j.ajhg.2025.01.016 (PMC11947420; doi:10.1016/j.ajhg.2025.01.016)
Supplement: Document S2. Tables S1–S35 [file mmc2.xlsx]

## Sheet: Supp_Tables
Table	Description	Related Figures
Table S1	Overview of the total sample size of autistic individuals, parents, siblings, and autism controls used in three sets of analyses in this study.
Table S2	ASC sample size per site.
Table S3	SPARK sample size per population (iWES2 release meta-data).	Related to Fig S2
Table S4	SPARK sample size per population after PCA.	Related to Fig S3
Table S5	SPARK sample size after QC.
Table S6	List of ASC & SPARK trio-sequenced samples used for de novo and rare variant analysis.
Table S7	List of de novo mutations in the ASC & SPARK trio-sequenced cohorts.
Table S8	Exome-wide rare variant burden and liability in SPARK and ASC trio-sequenced cohorts	Data ploted in Fig 1
Table S9	Sex differences in the association between exome-wide burden of damaging de novo and rare variants and co-occurring intellectual disability in ASC & SPARK	Data ploted in Fig 2
Table S10	Rare variant burden in autistic individuals with and without cognitive impairment or motor delay in SPARK trio-sequenced cohort	Data ploted in Fig 3
Table S11	The proportion of autistic individuals with intellectual disability across the ASC cohorts	Data ploted in Fig S4
Table S12	Rare de novo and inherited variant rates in the ASC & SPARK trio-sequenced cohorts	Data ploted in Fig S6
Table S13	Ultra-rare inherited and case-control variant rates in SPARK and ASC cohorts	Data ploted in Fig S7
Table S14	Sensitivity analysis for damaging de novo and rare inherited variants in LoF-intolerant genes	Data ploted in Fig S8
Table S15	DNM enrichment in autistic probands versus all siblings and sex-discordant siblings	Data ploted in Fig S9
Table S16	Enrichment of de novo and rare inherited variants in 354 high-confidence and syndromic SFARI autism predisposition genes versus all other genes	Data ploted in Figs S10-11
Table S17	Enrichment of ultra-rare de novo mutations in SPARK trio-sequenced individuals.	Data ploted in Fig S12
Table S18	Over-transmission of ultra-rare variants in SPARK	Data ploted in Fig S13
Table S19	Enrichment of ultra-rare variants the case-control cohorts	Data ploted in Fig S14
Table S20	Parental differences in the burden of ultra-rare variants	Data ploted in Fig S15
Table S21	Parent-of-origin and sex-biased protective effects in inherited ultra-rare variants	Data ploted in Fig S16
Table S22	Exome-wide enrichment of de novo and rare variants after excluding high-confidence and syndromic autism risk genes amongst individuals with and without cognitive impairment	Data ploted in Fig S17
Table S23	Meta-analysis of the burden of de novo and rare variants in SFARI genes in autistic individuals with and without cognitive impairment in ASC and SPARK	Data ploted in Figs S18-S19
Table S24	Burden and liability of de novo and rare variants in autosomal protein-coding genes showing male-biased expression in the human adult cortex	Data ploted in Figs S20-S21
Table S25	Burden and liability of de novo and rare variants in autosomal protein-coding genes showing female-biased expression in the human adult cortex	Data ploted in Figs S22-S23
Table S26	Burden and liability of de novo and rare variants in autosomal protein-coding genes showing male-biased expression in the human fetal cortex	Data ploted in Figs S24-S25
Table S27	Burden and liability of de novo and rare variants in autosomal protein-coding genes showing female-biased expression in the human fetal cortex	Data ploted in Figs S26-S27
Table S28	Enrichment of de novo mutations in ancestry-matched subset of autistic females without cognitive or motor impairment and siblings	Data ploted in Fig S28
Table S29	Enrichment of de novo mutations and rare inherited in 354 SFARI genes in autistic individuals with and without motor and cognitive impairment in SPARK trios	Data ploted in Fig S29
Table S30	Permutation analysis in SPARK	Data ploted in Fig S30
Table S31	Over-transmission of ultra-rare inherited variants in SPARK individuals with one sequenced parent, stratified by motor and cognitive impairment	Data ploted in Fig S31
Table S32	Enrichment of ultra-rare variants in SPARK individuals without sequenced parents, stratified by motor and cognitive impairment	Data ploted in Fig S32
Table S33	Enrichment and liability of damaging de novo mutations in 31,565 children diagnosed with neurodevelopmental disorders	Data ploted in Fig S33
Table S34	Testing different autism prevalences in females	Data ploted in Fig S34
Table S35	Sex differences in the effect size of de novo and rare inherited variants under different-variances Liability Threshold Model	Data ploted in Fig S35

## Sheet: Table_S1
All analyses	Fathers	Mothers	All parents	Probands or cases	Siblings or controls	All children	Total samples (parents & children)
Samples	24034	35282	59316	47061	25593	72654	131970
De novo mutations	Fathers	Mothers	All parents	Probands or cases	Siblings or controls	All children	Total samples (parents & children)
ASC (trios)	7899	7898	15797	8028	2460	10488	26285
SPARK (trios)	14569	14568	29137	13473	6763	20236	49373
ASC & SPARK	22468	22466	44934	21501	9223	30724	75658
Rare inherited	Fathers	Mothers	All parents	Probands or cases	Siblings or controls	All children	Total samples (parents & children)
ASC (trios)	7502	7501	15002	7570	2359	9929	24931
SPARK (trios)	14569	14568	29137	13473	6763	20236	49373
ASC & SPARK	22071	22069	44139	21043	9122	30165	74304
Ultra-rare inherited	Fathers	Mothers	All parents	Probands or cases	Siblings or controls	All children	Total samples (parents & children)
ASC (trios)	7502	7501	15002	7570	2359	9929	24931
SPARK (trios)	14569	14568	29137	13473	6763	20236	49373
SPARK (duos)	1566	12816	14382	13435	5381	18816	33198
ASC & SPARK	23637	34885	58521	34478	14503	48981	107502
Ultra-rare case-control	Fathers	Mothers	All parents	Probands or cases	Siblings or controls	All case/control/children	Total samples (case/control & children)
SPARK	0	0	0	6534	2392	8926	8926
Swedish/Danish (ASC)	0	0	0	5591	8597	14188	14188
ASC & SPARK	0	0	0	12125	10989	23114	23114
Table S1: Sample size of probands, siblings and parents in the autism cohorts in this study.

## Sheet: Table_S2
ASC site or cohort	All	Parents_Fathers	Parents_Mothers	Siblings_Males	Siblings_Females	Probands_Males	Probands_Females
ASC trios	24934	7503	7502	1164	1195	6249	1321
Published trios	1404	422	423	47	54	366	92
Case-control	14161	NA	NA	5223	3347	4248	1343
Total	40499	7925	7925	6434	4596	10863	2756
ASC site or cohort	All	Parents_Fathers	Parents_Mothers	Siblings_Males	Siblings_Females	Probands_Males	Probands_Females	hasID_Males	hasID_Females	noID_Males	noID_Females
PAGES, Sweden	21	7	7	0	0	5	2	0	0	5	2
WEISS, UCSF	21	7	7	0	0	5	2	0	0	5	2
HERMAN, OHIO	40	11	11	2	1	11	4	0	0	11	4
PERICAK-VANCE, MIAMI	81	27	27	0	0	22	5	0	0	22	5
GARGUS, UC-IRVINE	70	21	21	1	1	15	11	1	1	14	10
ASC-BRUSCO	81	25	25	0	0	25	6	0	0	25	6
PUURA, FINLAND	138	46	46	0	0	40	6	1	1	39	5
PALOTIE, FINLAND	150	50	50	0	0	40	10	1	0	39	10
BARBOSA, PORTUGAL	153	51	51	0	0	29	22	22	10	7	12
LESCOTTE, ITALY	159	52	52	0	0	43	12	7	5	36	7
ALEKSIC, JAPAN	201	65	65	0	0	58	13	3	3	55	10
CHUNG, HKU	278	90	90	1	1	75	21	8	1	67	20
MENASHE, BGU	312	101	101	0	1	80	29	0	0	80	29
RENIERI, ITALY	348	115	115	3	0	99	16	0	0	99	16
MINSHEW, PITTSBURGH	356	118	118	1	0	106	13	0	0	106	13
HULTMAN, SWEDEN	366	121	121	0	0	96	28	31	6	65	22
COOK, CHICAGO	369	122	122	1	1	101	22	24	5	77	17
PERSICO, ITALY	375	124	124	0	0	104	23	5	1	99	22
SANGER, NORWAY	452	150	150	0	0	127	25	0	0	127	25
COON, UTAH	516	172	172	0	0	154	18	44	9	110	9
AGRE, FEMF	342	81	81	8	13	24	135	2	31	22	104
PASSOS-BUENO, BRAZIL	678	225	225	0	0	191	37	17	2	174	35
BRUSCO, ITALY	685	220	220	5	3	173	64	19	11	154	53
AC, BOSTON	671	202	202	28	32	161	46	26	10	135	36
DOMENICI, TRENTO	684	199	199	48	36	176	26	0	0	176	26
KOLEVZON, MSSM	940	303	303	10	16	259	49	95	16	164	33
Published	1404	422	423	47	54	366	92	162	52	204	40
HERTZ-PICCIOTTO, DAVIS	1340	387	387	156	109	240	61	157	41	83	20
GOETHE, GERMANY	1622	527	527	15	6	466	81	64	18	402	63
PARELLADA, SPAIN	1747	580	580	0	0	481	106	64	14	417	92
TASC	2716	894	893	23	12	781	113	215	31	566	82
SSC	9022	2410	2410	862	963	2062	315	551	119	1511	196
Total trios	26338	7925	7925	1211	1249	6615	1413	1519	387	5096	1026
Table S2: Sample size of probands, siblings and parents across the different sites in the ASC cohort.

## Sheet: Table_S3
Sequencing	Group	Sub-group	AFR	AMR	EAS	EUR	SAS	UNK	Total (M&F)	Total (Parents, Probands or Siblings)	Total (Paremts & Children)
Single sample	Parents	Fathers	1087	1877	467	13258	549	317	17555	47698	58012
		Mothers	2395	3182	781	22709	566	510	30143
	Probands	Males	551	576	127	3670	85	142	5151	7841
		Females	240	219	77	2072	24	58	2690
	Siblings	Males	86	127	40	843	21	33	1150	2473
		Females	126	153	32	962	21	29	1323
Child-parent pair	Parents	Fathers	0	1	0	10	0	0	11	35	23346
		Mothers	2	2	0	20	0	0	24
	Probands	Males	1768	1714	156	9479	156	418	13691	17611
		Females	502	427	46	2807	36	102	3920
	Siblings	Males	285	331	28	1985	29	85	2743	5700
		Females	315	364	26	2138	30	84	2957
Trio	Parents	Fathers	0	0	0	8	0	0	8	19	25386
		Mothers	0	0	0	11	0	0	11
	Probands	Males	893	1770	302	10306	427	553	14251	18156
		Females	240	463	63	2867	93	179	3905
	Siblings	Males	167	388	61	2715	86	141	3558	7211
		Females	204	442	57	2739	79	132	3653
All			8861	12036	2263	78599	2202	2783	106744
Table S3: SPARK samples per population before QC.
These counts reflect pre-defined labels provided by SPARK and were validated (or re-assigned) using PCA as shown in Table S4.
AFR: Africans, AMR: Admixed Americans, EAS: East Asians, EUR: Europeans, SAS: South Asians, UNK: Unknown (admixed).

## Sheet: Table_S4
Sequencing	Group	Sub-group	AFR	AMR	EAS	EUR	SAS	UNK
Single sample	Parents	Fathers	1079	2177	471	13258	540	30
		Mothers	2384	3654	797	22709	558	41
	Probands	Males	547	713	130	3670	83	8
		Females	238	272	80	2072	23	5
	Siblings	Males	85	160	40	843	21	1
		Females	126	182	32	962	21	0
Child-parent pair	Parents	Fathers	0	1	0	10	0	0
		Mothers	2	2	0	20	0	0
	Probands	Males	1764	2113	160	9479	153	22
		Females	501	525	47	2807	36	4
	Siblings	Males	285	412	29	1985	27	5
		Females	315	445	27	2138	30	2
Trio	Parents	Fathers	0	0	0	8	0	0
		Mothers	0	0	0	11	0	0
	Probands	Males	890	2304	307	10306	417	27
		Females	237	638	63	2867	89	11
	Siblings	Males	166	527	62	2715	83	5
		Females	204	568	57	2739	78	7
All			8823	14693	2302	78599	2159	168
Table S4: SPARK samples per population after PCA.
See section 1.3 of the Supplementary Methods for details.
AFR: Africans, AMR: Admixed Americans, EAS: East Asians, EUR: Europeans, SAS: South Asians, UNK: Unknown (admixed).

## Sheet: Table_S5
Trio-sequenced	EUR	nonEUR	Total	Total (Parents, Siblings or Probands)
Before sample QC	18646	6740	25386
After QC	14817	5422	20239
Fathers	2	0	2	3
Mothers	1	0	1
Siblings: Males	2519	786	3305	6763
Siblings: Females	2596	862	3458
Probands: Males	7536	2946	10482	13473
Probands: Females	2163	828	2991
With motor/cog. imp.: Males	2369	836	3205	4209
With motor/cog. imp.: Females	750	254	1004
No motor/cog. imp.: Males	4217	1739	5956	7420
No motor/cog. imp.: Females	1008	456	1464
Unknown: Males	950	371	1321	1844
Unknown: Females	405	118	523
One sequenced parent	EUR	nonEUR	Total	Total (Parents, Siblings or Probands)
Before sample QC	16439	6907	23346
After QC	13215	5603	18818
Fathers	0	0	0	2
Mothers	2	0	2
Siblings: Males	1849	713	2562	5381
Siblings: Females	2032	787	2819
Probands: Males	7186	3225	10411	13435
Probands: Females	2146	878	3024
With motor/cog. imp.: Males	2575	1149	3724	4741
With motor/cog. imp.: Females	707	310	1017
No motor/cog. imp.: Males	3793	1732	5525	6938
No motor/cog. imp.: Females	975	438	1413
Unknown: Males	818	344	1162	1756
Unknown: Females	464	130	594
Without sequenced parents	EUR	nonEUR	Total	Total (Parents, Siblings or Probands)
Before sample QC	43514	14498	58012
After QC	41874	13881	55755
Fathers	12993	4217	17210	46673
Mothers	22193	7270	29463
Siblings: Males	828	294	1122	2436
Siblings: Females	961	353	1314
Probands: Males	3094	1212	4306	6646
Probands: Females	1805	535	2340
With motor/cog. imp.: Males	901	429	1330	1813
With motor/cog. imp.: Females	324	159	483
No motor/cog. imp.: Males	1202	534	1736	2181
No motor/cog. imp.: Females	295	150	445
Unknown: Males	991	249	1240	2652
Unknown: Females	1186	226	1412
Table S4: SPARK samples after QC.

## Sheet: Table_S6
Cohort	Family	IID	Father	Mother	Sex	ASD_status
ASC	11000	SSC02220	SSC02219	SSC02217	Female	1
ASC	11000	SSC02254	SSC02219	SSC02217	Male	2
ASC	11001	SSC02178	SSC02184	SSC02181	Male	2
ASC	11002	SSC03070	SSC03092	SSC03078	Female	2
ASC	11002	SSC03093	SSC03092	SSC03078	Male	1
ASC	11003	11003_p1	11003_fa	11003_mo	Male	2
ASC	11003	11003_s1	11003_fa	11003_mo	Female	1
ASC	11004	68493	68489	68491	Male	1
ASC	11004	68495	68489	68491	Male	2
ASC	11005	SSC00556	SSC00566	SSC00565	Male	2
ASC	11005	SSC00564	SSC00566	SSC00565	Male	1
ASC	11006	5316	5252	5284	Male	2
ASC	11007	SSC00277	SSC00283	SSC00281	Male	2
ASC	11007	SSC00282	SSC00283	SSC00281	Female	1
ASC	11008	11008_p1	11008_fa	11008_mo	Male	2
ASC	11008	11008_s1	11008_fa	11008_mo	Male	1
ASC	11009	5317	5253	5285	Male	2
ASC	11010	SSC02852	SSC02857	SSC02854	Male	2
ASC	11010	SSC02858	SSC02857	SSC02854	Male	1
ASC	11011	68494	68490	68492	Male	1
ASC	11011	68496	68490	68492	Male	2
ASC	11012	11012_p1	11012_fa	11012_mo	Male	2
ASC	11012	11012_s1	11012_fa	11012_mo	Female	1
ASC	11013	5318	5254	5286	Male	2
ASC	11013	8212	5254	5286	Male	1
ASC	11014	11014_p1	11014_fa	11014_mo	Male	2
ASC	11014	11014_s1	11014_fa	11014_mo	Male	1
ASC	11016	SSC00481	SSC00492	SSC00491	Male	2
ASC	11016	SSC00490	SSC00492	SSC00491	Female	1
ASC	11017	11017_p1	11017_fa	11017_mo	Male	2
ASC	11017	11017_s1	11017_fa	11017_mo	Female	1
ASC	11018	SSC00901	SSC00920	SSC00921	Male	2
ASC	11018	SSC00919	SSC00920	SSC00921	Male	1
ASC	11021	SSC00002	SSC00984	SSC00001	Female	2
ASC	11023	5319	5255	5287	Male	2
ASC	11024	SSC01121	SSC01126	SSC01128	Female	1
ASC	11024	SSC01123	SSC01126	SSC01128	Male	2
ASC	11025	11025_p1	11025_fa	11025_mo	Female	2
ASC	11026	SSC00317	SSC00328	SSC00327	Male	2
ASC	11026	SSC00329	SSC00328	SSC00327	Male	1
ASC	11027	68501	68497	68499	Male	1
ASC	11027	68503	68497	68499	Male	2
ASC	11028	11028_p1	11028_fa	11028_mo	Male	2
ASC	11028	11028_s1	11028_fa	11028_mo	Male	1
ASC	11029	5914	5850	5882	Female	2
ASC	11029	6555	5850	5882	Male	1
ASC	11030	11030_p1	11030_fa	11030_mo	Male	2
ASC	11030	11030_s1	11030_fa	11030_mo	Female	1
ASC	11031	11031_p1	11031_fa	11031_mo	Male	2
ASC	11031	11031_s1	11031_fa	11031_mo	Male	1
ASC	11033	SSC00543	SSC00719	SSC00547	Male	2
ASC	11033	SSC00548	SSC00719	SSC00547	Female	1
ASC	11039	11039_p1	11039_fa	11039_mo	Male	2
ASC	11040	68502	68498	68500	Female	1
ASC	11040	68504	68498	68500	Male	2
ASC	11041	11041_p1	11041_fa	11041_mo	Male	2
ASC	11041	11041_s1	11041_fa	11041_mo	Male	1
ASC	11042	11042_p1	11042_fa	11042_mo	Male	2
ASC	11042	11042_s1	11042_fa	11042_mo	Male	1
ASC	11043	5311	5247	5279	Female	2
ASC	11044	SSC02531	SSC02547	SSC02537	Male	2
ASC	11045	SSC00342	SSC00341	SSC00434	Male	1
ASC	11045	SSC00429	SSC00341	SSC00434	Female	2
ASC	11046	SSC02077	SSC02083	SSC02084	Male	2
ASC	11046	SSC02085	SSC02083	SSC02084	Male	1
ASC	11047	11047_p1	11047_fa	11047_mo	Male	2
ASC	11047	11047_s1	11047_fa	11047_mo	Female	1
ASC	11050	11050_p1	11050_fa	11050_mo	Female	2
ASC	11051	SSC02165	SSC02175	SSC02169	Male	2
ASC	11051	SSC02176	SSC02175	SSC02169	Female	1
ASC	11052	11052_p1	11052_fa	11052_mo	Male	2
ASC	11052	11052_s1	11052_fa	11052_mo	Male	1
ASC	11053	11053_p1	11053_fa	11053_mo	Male	2
ASC	11053	11053_s1	11053_fa	11053_mo	Male	1
ASC	11055	4892	4828	4860	Male	2
ASC	11056	5321	5257	5289	Male	2
ASC	11057	11057_p1	11057_fa	11057_mo	Male	2
ASC	11057	11057_s1	11057_fa	11057_mo	Male	1
ASC	11060	SSC02037	SSC02045	SSC02044	Male	2
ASC	11060	SSC02046	SSC02045	SSC02044	Male	1
ASC	11061	SSC00192	SSC00205	SSC00204	Male	2
ASC	11061	SSC00203	SSC00205	SSC00204	Male	1
ASC	11062	SSC00227	SSC00236	SSC00235	Male	2
ASC	11062	SSC00234	SSC00236	SSC00235	Female	1
ASC	11064	5322	5258	5290	Male	2
ASC	11065	SSC00145	SSC00148	SSC00147	Male	2
ASC	11065	SSC00149	SSC00148	SSC00147	Female	1
ASC	11066	11066_s1	SSC02489	SSC02486	Male	1
ASC	11066	SSC02484	SSC02489	SSC02486	Male	2
ASC	11066	SSC02490	SSC02489	SSC02486	Male	1
ASC	11067	11067_p1	11067_fa	11067_mo	Male	2
ASC	11067	11067_s1	11067_fa	11067_mo	Female	1
ASC	11068	SSC00480	SSC00489	SSC00488	Male	2
ASC	11069	5323	5259	5291	Male	2
ASC	11073	68509	68505	68507	Female	1
ASC	11073	68511	68505	68507	Male	2
ASC	11074	11074_p1	11074_fa	11074_mo	Male	2
ASC	11074	11074_s1	11074_fa	11074_mo	Male	1
ASC	11075	11075_p1	11075_fa	11075_mo	Male	2
ASC	11075	11075_s1	11075_fa	11075_mo	Male	1
ASC	11076	SSC00278	SSC00279	SSC00280	Male	2
ASC	11076	SSC00284	SSC00279	SSC00280	Male	1
ASC	11077	SSC02564	SSC02565	SSC02588	Male	1
ASC	11077	SSC02583	SSC02565	SSC02588	Male	2
ASC	11078	SSC00009	SSC00007	SSC00008	Male	1
ASC	11078	SSC00010	SSC00007	SSC00008	Male	2
ASC	11079	SSC00902	SSC02082	SSC00910	Male	2
ASC	11079	SSC00915	SSC02082	SSC00910	Female	1
ASC	11080	11080_p1	11080_fa	11080_mo	Female	2
ASC	11083	5324	5260	5292	Male	2
ASC	11084	11084_p1	11084_fa	11084_mo	Male	2
ASC	11084	11084_s1	11084_fa	11084_mo	Male	1
ASC	11085	SSC02644	SSC02663	SSC02652	Male	2
ASC	11085	SSC02665	SSC02663	SSC02652	Female	1
ASC	11089	SSC02645	SSC02666	SSC02653	Male	2
ASC	11089	SSC02667	SSC02666	SSC02653	Male	1
ASC	11090	SSC02884	SSC02885	SSC02896	Male	2
ASC	11090	SSC02886	SSC02885	SSC02896	Male	1
ASC	11092	SSC00875	SSC00878	SSC00877	Male	2
ASC	11092	SSC00879	SSC00878	SSC00877	Female	1
ASC	11093	5325	5261	5293	Male	2
ASC	11094	11094_p1	11094_fa	11094_mo	Male	2
ASC	11094	11094_s1	11094_fa	11094_mo	Male	1
ASC	11096	5326	5262	5294	Male	2
ASC	11097	SSC02462	SSC02478	SSC02469	Male	2
ASC	11098	11098_p1	11098_fa	11098_mo	Male	2
ASC	11098	11098_s1	11098_fa	11098_mo	Female	1
ASC	11099	11099_p1	11099_fa	11099_mo	Male	2
ASC	11099	11099_s1	11099_fa	11099_mo	Female	1
ASC	11101	SSC01000	SSC01019	SSC01020	Male	2
ASC	11102	SSC00124	SSC00127	SSC00126	Male	2
ASC	11102	SSC00125	SSC00127	SSC00126	Male	1
ASC	11104	11104_p1	11104_fa	11104_mo	Male	2
ASC	11104	11104_s1	11104_fa	11104_mo	Male	1
ASC	11106	68510	68506	68508	Male	1
ASC	11106	68512	68506	68508	Male	2
ASC	11107	11107_p1	11107_fa	11107_mo	Male	2
ASC	11107	11107_s1	11107_fa	11107_mo	Male	1
ASC	11108	SSC00803	SSC00822	SSC00821	Male	2
ASC	11108	SSC00823	SSC00822	SSC00821	Male	1
ASC	11109	5025	4961	4993	Female	2
ASC	11110	11110_p1	11110_fa	11110_mo	Male	2
ASC	11110	11110_s1	11110_fa	11110_mo	Male	1
ASC	11111	SSC02441	SSC02445	SSC02442	Male	2
ASC	11113	SSC00024	SSC00026	SSC00027	Male	1
ASC	11113	SSC00028	SSC00026	SSC00027	Male	2
ASC	11114	SSC00344	SSC00348	SSC00347	Female	2
ASC	11114	SSC00349	SSC00348	SSC00347	Female	1
ASC	11115	SSC00800	SSC00812	SSC00811	Female	2
ASC	11115	SSC00813	SSC00812	SSC00811	Female	1
ASC	11117	SSC03133	SSC03147	SSC03138	Female	2
ASC	11117	SSC03146	SSC03147	SSC03138	Female	1
ASC	11118	SSC02015	SSC02022	SSC02023	Female	2
ASC	11118	SSC02024	SSC02022	SSC02023	Male	1
ASC	11120	6585	11120_fa	11120_mo	Male	2
ASC	11121	SSC02140	SSC02225	SSC02147	Male	2
ASC	11121	SSC02226	SSC02225	SSC02147	Female	1
ASC	11122	SSC02555	SSC02754	SSC02739	Female	2
ASC	11124	11124_p1	6192	6224	Male	2
ASC	11128	11128_p1	11128_fa	11128_mo	Male	2
ASC	11129	SSC02809	SSC02812	SSC02810	Female	2
ASC	11131	SSC02100	SSC02446	SSC02107	Male	2
ASC	11132	11132_p1	11132_fa	11132_mo	Male	2
ASC	11132	11132_s1	11132_fa	11132_mo	Male	1
ASC	11133	SSC02499	SSC02708	SSC02507	Male	2
ASC	11134	70216	70200	70232	Male	2
ASC	11135	11135_p1	11135_fa	11135_mo	Male	2
ASC	11135	11135_s1	11135_fa	11135_mo	Female	1
ASC	11138	SSC00073	SSC00074	SSC00076	Male	1
ASC	11138	SSC00075	SSC00074	SSC00076	Male	2
ASC	11141	5327	5263	5295	Male	2
ASC	11142	35839	35835	35837	Female	1
ASC	11142	44981	35835	35837	Male	2
ASC	11143	SSC01003	SSC01028	SSC01027	Male	2
ASC	11143	SSC01026	SSC01028	SSC01027	Female	1
ASC	11144	11144_p1	11144_fa	11144_mo	Male	2
ASC	11144	11144_s1	11144_fa	11144_mo	Female	1
ASC	11145	SSC03230	SSC03241	SSC03235	Male	2
ASC	11146	11146_p1	11146_fa	11146_mo	Male	2
ASC	11146	11146_s1	11146_fa	11146_mo	Male	1
ASC	11148	5328	5264	5296	Male	2
ASC	11149	SSC00085	SSC00088	SSC00087	Male	2
ASC	11150	SSC01276	SSC01119	SSC01277	Male	2
ASC	11150	SSC01281	SSC01119	SSC01277	Male	1
ASC	11152	11152_p1	11152_fa	11152_mo	Male	2
ASC	11152	11152_s1	11152_fa	11152_mo	Female	1
ASC	11154	SSC02198	SSC02210	SSC02203	Male	2
ASC	11154	SSC02211	SSC02210	SSC02203	Female	1
ASC	11156	68517	68513	68515	Male	1
ASC	11156	68519	68513	68515	Male	2
ASC	11158	SSC03274	SSC03285	SSC03279	Male	2
ASC	11158	SSC03286	SSC03285	SSC03279	Male	1
ASC	11159	68518	68514	68516	Female	1
ASC	11159	68520	68514	68516	Male	2
ASC	11160	11160_p1	11160_fa	11160_mo	Female	2
ASC	11160	11160_s1	11160_fa	11160_mo	Male	1
ASC	11161	11161_p1	11161_fa	11161_mo	Male	2
ASC	11161	11161_s1	11161_fa	11161_mo	Female	1
ASC	11163	SSC00189	SSC00196	SSC00195	Female	2
ASC	11164	11164_p1	11164_fa	11164_mo	Male	2
ASC	11164	11164_s1	11164_fa	11164_mo	Female	1
ASC	11165	70225	70193	70209	Male	2
ASC	11166	SSC02556	SSC02572	SSC02787	Male	2
ASC	11166	SSC02571	SSC02572	SSC02787	Male	1
ASC	11167	11167_p1	11167_fa	11167_mo	Male	2
ASC	11167	11167_s1	11167_fa	11167_mo	Male	1
ASC	11169	68525	68521	68523	Female	1
ASC	11169	68527	68521	68523	Male	2
ASC	11173	SSC02166	SSC02278	SSC02170	Male	2
ASC	11176	SSC00501	SSC00502	SSC00503	Male	2
ASC	11176	SSC00504	SSC00502	SSC00503	Female	1
ASC	11178	31700	31704	31706	Male	2
ASC	11178	31702	31704	31706	Male	1
ASC	11180	SSC00637	SSC00643	SSC00642	Female	2
ASC	11180	SSC00644	SSC00643	SSC00642	Male	1
ASC	11181	SSC00517	SSC00520	SSC00519	Male	2
ASC	11181	SSC00521	SSC00520	SSC00519	Female	1
ASC	11184	5329	5265	5297	Male	2
ASC	11185	SSC00484	SSC00500	SSC00499	Male	2
ASC	11186	SSC00042	SSC00045	SSC00044	Male	2
ASC	11186	SSC00043	SSC00045	SSC00044	Male	1
ASC	11187	11187_p1	11187_fa	11187_mo	Male	2
ASC	11187	11187_s1	11187_fa	11187_mo	Female	1
ASC	11188	11188_p1	11188_fa	11188_mo	Male	2
ASC	11189	35840	35836	35838	Female	1
ASC	11189	35842	35836	35838	Male	2
ASC	11190	5015	4951	4983	Male	2
ASC	11190	6557	4951	4983	Female	1
ASC	11192	SSC00116	SSC00123	SSC00122	Male	2
ASC	11192	SSC00121	SSC00123	SSC00122	Male	1
ASC	11193	5330	5266	5298	Male	2
ASC	11194	11194_p1	11194_fa	11194_mo	Male	2
ASC	11194	11194_s1	11194_fa	11194_mo	Male	1
ASC	11195	5331	5267	5299	Male	2
ASC	11196	11196_p1	11196_fa	11196_mo	Male	2
ASC	11196	11196_s1	11196_fa	11196_mo	Male	1
ASC	11197	68533	68529	68531	Male	1
ASC	11197	68535	68529	68531	Male	2
ASC	11198	5332	5268	5300	Male	2
ASC	11199	11199_p1	11199_fa	11199_mo	Male	2
ASC	11199	11199_s1	11199_fa	11199_mo	Male	1
ASC	11200	SSC00021	SSC00020	SSC00019	Female	1
ASC	11200	SSC00022	SSC00020	SSC00019	Male	2
ASC	11201	68534	68530	68532	Male	1
ASC	11201	68536	68530	68532	Male	2
ASC	11202	70233	70201	70217	Male	2
ASC	11205	5333	5269	5301	Male	2
ASC	11206	11206_p1	11206_fa	11206_mo	Male	2
ASC	11206	11206_s1	11206_fa	11206_mo	Female	1
ASC	11208	11208_p1	11208_fa	11208_mo	Female	2
ASC	11208	11208_s1	11208_fa	11208_mo	Female	1
ASC	11209	SSC03263	SSC03273	SSC03266	Male	2
ASC	11211	SSC03069	SSC03091	SSC03077	Male	2
ASC	11211	SSC03090	SSC03091	SSC03077	Female	1
ASC	11212	68541	68537	68539	Female	1
ASC	11212	68543	68537	68539	Male	2
ASC	11214	SSC02800	SSC02807	SSC02803	Male	2
ASC	11214	SSC02808	SSC02807	SSC02803	Female	1
ASC	11215	68542	68538	68540	Male	1
ASC	11215	68544	68538	68540	Male	2
ASC	11216	SSC02627	SSC02637	SSC02632	Male	2
ASC	11216	SSC02638	SSC02637	SSC02632	Male	1
ASC	11217	SSC00154	SSC00159	SSC00667	Male	2
ASC	11217	SSC00158	SSC00159	SSC00667	Female	1
ASC	11218	5334	5270	5302	Male	2
ASC	11220	SSC00345	SSC00350	SSC00351	Female	2
ASC	11220	SSC00352	SSC00350	SSC00351	Female	1
ASC	11223	11223_p1	11223_fa	11223_mo	Male	2
ASC	11224	5335	5271	5303	Male	2
ASC	11225	SSC03000	SSC02997	SSC02994	Male	2
ASC	11225	SSC03001	SSC02997	SSC02994	Female	1
ASC	11226	SSC02288	SSC02289	SSC02284	Male	1
ASC	11226	SSC02395	SSC02289	SSC02284	Male	2
ASC	11227	SSC02383	SSC02388	SSC02385	Male	2
ASC	11227	SSC02389	SSC02388	SSC02385	Male	1
ASC	11229	6244	6180	6212	Male	2
ASC	11229	8213	6180	6212	Male	1
ASC	11230	11230_p1	11230_fa	11230_mo	Male	2
ASC	11230	11230_s1	11230_fa	11230_mo	Male	1
ASC	11232	11232_p1	11232_fa	11232_mo	Male	2
ASC	11232	11232_s1	11232_fa	11232_mo	Male	1
ASC	11233	SSC00263	SSC00266	SSC00265	Female	2
ASC	11233	SSC00267	SSC00266	SSC00265	Male	1
ASC	11234	SSC02460	SSC02474	SSC02467	Male	2
ASC	11234	SSC02475	SSC02474	SSC02467	Female	1
ASC	11236	SSC02862	SSC02874	SSC02863	Male	2
ASC	11236	SSC02875	SSC02874	SSC02863	Male	1
ASC	11239	SSC02434	SSC02439	SSC02436	Female	2
ASC	11239	SSC02440	SSC02439	SSC02436	Male	1
ASC	11242	SSC02113	SSC02112	SSC02104	Male	1
ASC	11245	SSC00882	SSC00892	SSC00893	Male	2
ASC	11245	SSC00894	SSC00892	SSC00893	Male	1
ASC	11246	10039	11833	11867	Male	2
ASC	11249	11249_p1	11249_fa	11249_mo	Male	2
ASC	11250	11250_p1	11250_fa	11250_mo	Male	2
ASC	11250	11250_s1	11250_fa	11250_mo	Female	1
ASC	11251	11251_p1	11251_fa	11251_mo	Male	2
ASC	11251	11251_s1	11251_fa	11251_mo	Male	1
ASC	11252	SSC02051	SSC02188	SSC02059	Male	2
ASC	11252	SSC02092	SSC02188	SSC02059	Male	1
ASC	11254	11254_p1	11254_fa	11254_mo	Male	2
ASC	11254	11254_s1	11254_fa	11254_mo	Male	1
ASC	11256	68549	68545	68547	Male	1
ASC	11256	68551	68545	68547	Male	2
ASC	11257	5337	5273	5305	Male	2
ASC	11258	11258_p1	11258_fa	11258_mo	Male	2
ASC	11260	SSC00065	SSC00072	SSC00071	Male	2
ASC	11260	SSC00070	SSC00072	SSC00071	Male	1
ASC	11262	5338	5274	5306	Male	2
ASC	11263	11263_p1	11263_fa	11263_mo	Male	2
ASC	11264	SSC00977	SSC00988	SSC00987	Female	2
ASC	11264	SSC00986	SSC00988	SSC00987	Female	1
ASC	11265	SSC02782	SSC02795	SSC02786	Male	2
ASC	11265	SSC02794	SSC02795	SSC02786	Female	1
ASC	11267	SSC02000	SSC02088	SSC01999	Male	1
ASC	11267	SSC02011	SSC02088	SSC01999	Female	2
ASC	11268	SSC02449	SSC02456	SSC02452	Male	2
ASC	11268	SSC02455	SSC02456	SSC02452	Female	1
ASC	11271	SSC00057	SSC00063	SSC00062	Male	2
ASC	11271	SSC00061	SSC00063	SSC00062	Male	1
ASC	11274	11274_p1	11274_fa	11274_mo	Female	2
ASC	11274	11274_s1	11274_fa	11274_mo	Male	1
ASC	11277	SSC02819	SSC02822	SSC02820	Female	2
ASC	11277	SSC02823	SSC02822	SSC02820	Female	1
ASC	11280	SSC02600	SSC02620	SSC02607	Male	2
ASC	11280	SSC02619	SSC02620	SSC02607	Female	1
ASC	11282	SSC02002	SSC02006	SSC02005	Male	2
ASC	11282	SSC02007	SSC02006	SSC02005	Male	1
ASC	11284	11284_p1	11284_fa	11284_mo	Male	2
ASC	11284	11284_s1	11284_fa	11284_mo	Female	1
ASC	11285	SSC02291	SSC02297	SSC02294	Male	2
ASC	11285	SSC02298	SSC02297	SSC02294	Male	1
ASC	11290	SSC02825	SSC02828	SSC03115	Male	2
ASC	11290	SSC03120	SSC02828	SSC03115	Female	1
ASC	11291	5339	5275	5307	Male	2
ASC	11291	8215	5275	5307	Female	1
ASC	11292	SSC00482	SSC00495	SSC00494	Male	2
ASC	11293	SSC00240	SSC00241	SSC00249	Male	2
ASC	11294	SSC02991	SSC02998	SSC02995	Male	2
ASC	11296	11296_p1	11296_fa	11296_mo	Male	2
ASC	11296	11296_s1	11296_fa	11296_mo	Male	1
ASC	11297	SSC02907	SSC02915	SSC02911	Male	2
ASC	11298	SSC02450	SSC02457	SSC02453	Male	2
ASC	11298	SSC02458	SSC02457	SSC02453	Male	1
ASC	11299	68550	68546	68548	Male	1
ASC	11301	SSC02067	SSC02066	SSC02063	Female	1
ASC	11303	5340	5276	5308	Male	2
ASC	11304	SSC02407	SSC02422	SSC02411	Male	2
ASC	11304	SSC02428	SSC02422	SSC02411	Female	1
ASC	11305	11305_p1	11305_fa	11305_mo	Male	2
ASC	11305	11305_s1	11305_fa	11305_mo	Male	1
ASC	11307	11307_s1	11307_fa	11307_mo	Male	1
ASC	11309	11309_p1	11309_fa	11309_mo	Male	2
ASC	11309	11309_s1	11309_fa	11309_mo	Female	1
ASC	11310	11310_p1	11310_fa	11310_mo	Male	2
ASC	11310	11310_s1	11310_fa	11310_mo	Female	1
ASC	11316	SSC00534	SSC00535	SSC00536	Female	2
ASC	11316	SSC00537	SSC00535	SSC00536	Female	1
ASC	11318	SSC02409	SSC02424	SSC02410	Male	2
ASC	11318	SSC02426	SSC02424	SSC02410	Male	1
ASC	11322	SSC02722	SSC02759	SSC02487	Male	2
ASC	11324	11324_p1	11324_fa	11324_mo	Female	2
ASC	11324	11324_s1	11324_fa	11324_mo	Male	1
ASC	11325	11325_p1	11325_fa	11325_mo	Male	2
ASC	11325	11325_s1	11325_fa	11325_mo	Male	1
ASC	11327	11327_p1	11327_fa	11327_mo	Male	2
ASC	11327	11327_s1	11327_fa	11327_mo	Female	1
ASC	11328	11328_p1	11328_fa	11328_mo	Male	2
ASC	11328	11328_s1	11328_fa	11328_mo	Female	1
ASC	11329	11329_p1	11329_fa	11329_mo	Male	2
ASC	11330	11330_p1	11330_fa	11330_mo	Male	2
ASC	11330	11330_s1	11330_fa	11330_mo	Female	1
ASC	11331	11331_p1	11331_fa	11331_mo	Male	2
ASC	11333	SSC00314	SSC00319	SSC00318	Male	2
ASC	11333	SSC00320	SSC00319	SSC00318	Male	1
ASC	11334	11334_p1	11334_fa	11334_mo	Male	2
ASC	11334	11334_s1	11334_fa	11334_mo	Male	1
ASC	11337	SSC00190	SSC00199	SSC00198	Male	2
ASC	11337	SSC00197	SSC00199	SSC00198	Female	1
ASC	11338	SSC00051	SSC00054	SSC00053	Male	2
ASC	11338	SSC00052	SSC00054	SSC00053	Female	1
ASC	11339	68557	68553	68555	Male	1
ASC	11339	68559	68553	68555	Female	2
ASC	11341	SSC00089	SSC00090	SSC00091	Male	2
ASC	11341	SSC00092	SSC00090	SSC00091	Female	1
ASC	11345	11345_p1	11345_fa	11345_mo	Male	2
ASC	11345	11345_s1	11345_fa	11345_mo	Male	1
ASC	11346	5341	5277	5309	Male	2
ASC	11347	11347_p1	11347_fa	11347_mo	Male	2
ASC	11347	11347_s1	11347_fa	11347_mo	Male	1
ASC	11348	35847	35843	35845	Female	1
ASC	11348	35849	35843	35845	Male	2
ASC	11349	SSC00098	SSC00104	SSC00103	Male	2
ASC	11349	SSC00105	SSC00104	SSC00103	Male	1
ASC	11350	11350_p1	11350_fa	11350_mo	Male	2
ASC	11350	11350_s1	11350_fa	11350_mo	Male	1
ASC	11353	SSC02230	SSC02242	SSC02235	Female	2
ASC	11353	SSC02243	SSC02242	SSC02235	Male	1
ASC	11354	SSC02558	SSC02576	SSC02562	Male	2
ASC	11354	SSC02575	SSC02576	SSC02562	Female	1
ASC	11355	68558	11355_fa	68556	Female	1
ASC	11355	68560	11355_fa	68556	Male	2
ASC	11357	SSC00801	SSC00815	SSC00816	Male	2
ASC	11358	68565	68561	68563	Male	1
ASC	11358	68567	68561	68563	Male	2
ASC	11359	SSC01033	SSC01042	SSC01041	Male	2
ASC	11359	SSC01043	SSC01042	SSC01041	Female	1
ASC	11360	11360_p1	11360_fa	11360_mo	Male	2
ASC	11360	11360_s1	11360_fa	11360_mo	Female	1
ASC	11363	SSC02500	SSC02522	SSC02508	Female	2
ASC	11364	5342	5278	5310	Male	2
ASC	11364	8216	5278	5310	Female	1
ASC	11365	11365_p1	11365_fa	11365_mo	Male	2
ASC	11365	11365_s1	11365_fa	11365_mo	Female	1
ASC	11367	SSC00978	SSC00990	SSC11562	Male	2
ASC	11370	70227	70195	70211	Male	2
ASC	11372	11372_p1	11372_fa	11372_mo	Male	2
ASC	11372	11372_s1	11372_fa	11372_mo	Male	1
ASC	11374	SSC01018	SSC01015	SSC01016	Female	1
ASC	11375	5407	5343	5375	Male	2
ASC	11376	SSC02780	SSC02790	SSC02784	Male	2
ASC	11376	SSC02791	SSC02790	SSC02784	Female	1
ASC	11378	SSC02094	SSC02108	SSC02101	Male	2
ASC	11378	SSC02109	SSC02108	SSC02101	Male	1
ASC	11381	SSC02406	SSC02421	SSC02412	Male	2
ASC	11381	SSC02429	SSC02421	SSC02412	Male	1
ASC	11385	SSC00412	SSC00414	SSC00413	Female	1
ASC	11385	SSC00652	SSC00414	SSC00413	Female	2
ASC	11386	SSC00799	SSC00809	SSC00808	Male	2
ASC	11387	11387_p1	11387_fa	11387_mo	Male	2
ASC	11388	6583	6551	6568	Male	2
ASC	11390	6233	6751	6201	Female	2
ASC	11390	6558	6751	6201	Female	1
ASC	11391	11391_p1	11391_fa	11391_mo	Male	2
ASC	11391	11391_s1	11391_fa	11391_mo	Male	1
ASC	11393	SSC03016	SSC03025	SSC03020	Male	2
ASC	11393	SSC03026	SSC03025	SSC03020	Male	1
ASC	11394	SSC02972	SSC02980	SSC02975	Male	2
ASC	11395	11395_p1	11395_fa	11395_mo	Male	2
ASC	11395	11395_s1	11395_fa	11395_mo	Male	1
ASC	11396	5409	6200	5377	Male	2
ASC	11397	11397_p1	11397_fa	11397_mo	Male	2
ASC	11397	11397_s1	11397_fa	11397_mo	Female	1
ASC	11398	5410	5346	5378	Male	2
ASC	11399	11399_p1	11399_fa	11399_mo	Male	2
ASC	11399	11399_s1	11399_fa	11399_mo	Male	1
ASC	11400	SSC02199	SSC02212	SSC02204	Male	2
ASC	11400	SSC02213	SSC02212	SSC02204	Female	1
ASC	11401	SSC02256	SSC02443	SSC02261	Male	2
ASC	11401	SSC02444	SSC02443	SSC02261	Female	1
ASC	11402	SSC01048	SSC01065	SSC01064	Male	2
ASC	11402	SSC01063	SSC01065	SSC01064	Male	1
ASC	11403	SSC00370	SSC00375	SSC00374	Male	2
ASC	11403	SSC00373	SSC00375	SSC00374	Male	1
ASC	11404	SSC00770	SSC00775	SSC00774	Male	2
ASC	11404	SSC00776	SSC00775	SSC00774	Male	1
ASC	11405	SSC00483	SSC00498	SSC00497	Female	2
ASC	11405	SSC00496	SSC00498	SSC00497	Female	1
ASC	11406	68566	68562	68564	Male	1
ASC	11406	68568	68562	68564	Male	2
ASC	11407	11407_p1	11407_fa	11407_mo	Male	2
ASC	11407	11407_s1	11407_fa	11407_mo	Male	1
ASC	11409	70228	70196	70212	Male	2
ASC	11412	SSC00625	SSC00635	SSC00634	Male	2
ASC	11412	SSC00631	SSC00635	SSC00634	Female	1
ASC	11413	11413_p1	11413_fa	11413_mo	Male	2
ASC	11413	11413_s1	11413_fa	11413_mo	Male	1
ASC	11414	5020	4956	4988	Female	2
ASC	11415	11415_p1	11415_fa	11415_mo	Male	2
ASC	11415	11415_s1	11415_fa	11415_mo	Male	1
ASC	11416	SSC00153	SSC00157	SSC00156	Male	2
ASC	11416	SSC00155	SSC00157	SSC00156	Male	1
ASC	11417	SSC02599	SSC02616	SSC02606	Male	2
ASC	11417	SSC02617	SSC02616	SSC02606	Male	1
ASC	11418	SSC00404	SSC00411	SSC00410	Male	2
ASC	11418	SSC00409	SSC00411	SSC00410	Male	1
ASC	11419	SSC02334	SSC02373	SSC02342	Male	2
ASC	11419	SSC02357	SSC02373	SSC02342	Female	1
ASC	11420	SSC00469	SSC00473	SSC00472	Male	2
ASC	11420	SSC00474	SSC00473	SSC00472	Female	1
ASC	11421	SSC02463	SSC02479	SSC02470	Male	2
ASC	11421	SSC02481	SSC02479	SSC02470	Female	1
ASC	11425	11425_p1	11425_fa	11425_mo	Male	2
ASC	11425	11425_s1	11425_fa	11425_mo	Female	1
ASC	11429	SSC02127	SSC02132	SSC02129	Male	2
ASC	11429	SSC02133	SSC02132	SSC02129	Male	1
ASC	11431	11431_fa	11431_s1	11431_mo	Male	1
ASC	11431	11431_p1	11431_s1	11431_mo	Male	2
ASC	11432	11432_p1	11432_fa	11432_mo	Male	2
ASC	11432	11432_s1	11432_fa	11432_mo	Female	1
ASC	11433	SSC02986	SSC02985	SSC02983	Female	1
ASC	11434	SSC02973	SSC02981	SSC02976	Female	2
ASC	11435	SSC00617	SSC02033	SSC02032	Male	1
ASC	11435	SSC02031	SSC02033	SSC02032	Male	2
ASC	11436	SSC02496	SSC02515	SSC02504	Male	2
ASC	11436	SSC02516	SSC02515	SSC02504	Female	1
ASC	11437	SSC00332	SSC01056	SSC00336	Male	2
ASC	11437	SSC00337	SSC01056	SSC00336	Male	1
ASC	11440	SSC02495	SSC02513	SSC02503	Female	2
ASC	11440	SSC02514	SSC02513	SSC02503	Female	1
ASC	11441	SSC00592	SSC00596	SSC00594	Male	2
ASC	11441	SSC00695	SSC00596	SSC00594	Male	1
ASC	11442	SSC00193	SSC00208	SSC00207	Male	2
ASC	11442	SSC00206	SSC00208	SSC00207	Male	1
ASC	11445	68573	68569	68571	Female	1
ASC	11445	68575	68569	68571	Male	2
ASC	11446	68574	68570	68572	Female	1
ASC	11446	68576	68570	68572	Male	2
ASC	11450	68581	68577	68579	Female	1
ASC	11450	68583	68577	68579	Male	2
ASC	11452	5412	5348	5380	Male	2
ASC	11452	8220	5348	5380	Male	1
ASC	11453	68582	68578	68580	Female	1
ASC	11453	68584	68578	68580	Male	2
ASC	11454	SSC00250	SSC00247	SSC00244	Female	2
ASC	11456	SSC02926	SSC02933	SSC02929	Male	2
ASC	11456	SSC02934	SSC02933	SSC02929	Male	1
ASC	11457	SSC00302	SSC00309	SSC00308	Male	2
ASC	11457	SSC00307	SSC00309	SSC00308	Male	1
ASC	11458	11458_p1	11458_fa	11458_mo	Male	2
ASC	11458	11458_s1	11458_fa	11458_mo	Male	1
ASC	11459	5413	11459_fa	5381	Male	2
ASC	11459	8221	11459_fa	5381	Male	1
ASC	11460	SSC02557	SSC02574	SSC02561	Male	2
ASC	11461	SSC00441	SSC00447	SSC00446	Male	2
ASC	11461	SSC00445	SSC00447	SSC00446	Male	1
ASC	11462	SSC02332	SSC02353	SSC02340	Male	2
ASC	11463	68589	68585	68587	Female	1
ASC	11463	68591	68585	68587	Male	2
ASC	11464	11464_p1	11464_fa	11464_mo	Male	2
ASC	11465	SSC06245	SSC06335	SSC06250	Male	2
ASC	11466	35855	35851	35853	Female	1
ASC	11466	35857	35851	35853	Male	2
ASC	11468	SSC02680	SSC02707	SSC02691	Male	2
ASC	11469	5414	5350	5382	Male	2
ASC	11469	8223	5350	5382	Female	1
ASC	11470	SSC02938	SSC02942	SSC02940	Male	2
ASC	11470	SSC02943	SSC02942	SSC02940	Female	1
ASC	11472	4905	4841	4873	Female	2
ASC	11472	6559	4841	4873	Female	1
ASC	11473	35856	35852	35854	Female	1
ASC	11473	35858	35852	35854	Male	2
ASC	11474	SSC00137	SSC00139	SSC00138	Male	2
ASC	11474	SSC00140	SSC00139	SSC00138	Male	1
ASC	11475	11475_p1	11475_fa	11475_mo	Male	2
ASC	11475	11475_s1	11475_fa	11475_mo	Female	1
ASC	11476	SSC00850	SSC00858	SSC00859	Male	2
ASC	11479	5416	11479_fa	5384	Male	2
ASC	11479	8224	11479_fa	5384	Female	1
ASC	11482	11482_p1	11482_fa	11482_mo	Female	2
ASC	11483	SSC02723	SSC02766	SSC02724	Male	2
ASC	11483	SSC02765	SSC02766	SSC02724	Male	1
ASC	11484	SSC02682	SSC02711	SSC02693	Male	2
ASC	11484	SSC02712	SSC02711	SSC02693	Male	1
ASC	11485	68590	68586	68588	Female	1
ASC	11485	68592	68586	68588	Male	2
ASC	11488	11488_p1	11488_fa	11488_mo	Male	2
ASC	11488	11488_s1	11488_fa	11488_mo	Male	1
ASC	11489	SSC00331	SSC00333	SSC00334	Male	2
ASC	11489	SSC00335	SSC00333	SSC00334	Male	1
ASC	11490	SSC00357	SSC00361	SSC00362	Male	2
ASC	11490	SSC00359	SSC00361	SSC00362	Female	1
ASC	11491	5907	11491_fa	11491_mo	Male	2
ASC	11491	6560	11491_fa	11491_mo	Male	1
ASC	11492	11492_p1	11492_fa	11492_mo	Male	2
ASC	11492	11492_s1	11492_fa	11492_mo	Male	1
ASC	11493	11493_p1	11493_fa	11493_mo	Female	2
ASC	11493	11493_s1	11493_fa	11493_mo	Male	1
ASC	11494	SSC02963	SSC02969	SSC02965	Male	2
ASC	11494	SSC02970	SSC02969	SSC02965	Male	1
ASC	11495	11495_p1	11495_fa	11495_mo	Male	2
ASC	11495	11495_s1	11495_fa	11495_mo	Male	1
ASC	11496	68597	68593	68595	Male	1
ASC	11496	68599	68593	68595	Female	2
ASC	11497	SSC01991	SSC01996	SSC01995	Male	2
ASC	11498	5417	5353	5385	Male	2
ASC	11501	SSC00115	SSC00117	SSC00118	Male	2
ASC	11501	SSC00119	SSC00117	SSC00118	Male	1
ASC	11502	11502_p1	11502_fa	11502_mo	Female	2
ASC	11502	11502_s1	11502_fa	11502_mo	Male	1
ASC	11504	5418	5354	5386	Male	2
ASC	11505	SSC00518	SSC00523	SSC00522	Male	2
ASC	11505	SSC00524	SSC00523	SSC00522	Female	1
ASC	11506	11506_p1	6273	6285	Female	2
ASC	11507	SSC02363	SSC02376	SSC02365	Male	2
ASC	11508	68598	68594	68596	Male	1
ASC	11508	68600	68594	68596	Male	2
ASC	11509	SSC00048	SSC00047	SSC00046	Male	2
ASC	11509	SSC00049	SSC00047	SSC00046	Male	1
ASC	11510	5419	5355	5387	Male	2
ASC	11511	31708	31712	31714	Male	2
ASC	11511	31710	31712	31714	Male	1
ASC	11512	35863	35859	35861	Female	1
ASC	11512	35865	35859	35861	Male	2
ASC	11513	11513_p1	11513_fa	11513_mo	Male	2
ASC	11513	11513_s1	11513_fa	11513_mo	Female	1
ASC	11516	SSC00932	SSC00937	SSC00938	Male	2
ASC	11516	SSC00939	SSC00937	SSC00938	Male	1
ASC	11518	5005	4941	4973	Male	2
ASC	11519	SSC02433	SSC02438	SSC02435	Male	2
ASC	11519	SSC02437	SSC02438	SSC02435	Female	1
ASC	11520	SSC02099	SSC02114	SSC02106	Male	2
ASC	11520	SSC02117	SSC02114	SSC02106	Male	1
ASC	11521	11521_p1	11521_fa	11521_mo	Male	2
ASC	11521	11521_s1	11521_fa	11521_mo	Female	1
ASC	11522	68605	68601	68603	Male	1
ASC	11522	68607	68601	68603	Male	2
ASC	11523	5420	5356	5388	Male	2
ASC	11524	SSC00558	SSC00570	SSC00571	Male	2
ASC	11524	SSC00572	SSC00570	SSC00571	Male	1
ASC	11525	SSC03296	SSC03318	SSC03303	Male	2
ASC	11525	SSC03317	SSC03318	SSC03303	Male	1
ASC	11526	5421	5357	5389	Male	2
ASC	11530	SSC00927	SSC00928	SSC00929	Male	2
ASC	11530	SSC00930	SSC00928	SSC00929	Female	1
ASC	11532	SSC00390	SSC00394	SSC00395	Male	2
ASC	11533	SSC00403	SSC00408	SSC00407	Male	2
ASC	11533	SSC00406	SSC00408	SSC00407	Male	1
ASC	11537	11537_p1	11537_fa	11537_mo	Female	2
ASC	11537	11537_s1	11537_fa	11537_mo	Female	1
ASC	11540	SSC02004	SSC01998	SSC02003	Female	1
ASC	11542	35864	35860	35862	Female	1
ASC	11542	35866	35860	35862	Female	2
ASC	11543	11543_p1	11543_fa	11543_mo	Male	2
ASC	11543	11543_s1	11543_fa	11543_mo	Female	1
ASC	11544	68606	68602	68604	Male	1
ASC	11544	68608	68602	68604	Male	2
ASC	11545	5422	5358	5390	Male	2
ASC	11546	68613	68609	68611	Male	1
ASC	11546	68615	68609	68611	Male	2
ASC	11547	SSC02327	SSC02343	SSC02335	Male	2
ASC	11549	SSC00608	SSC00662	SSC00612	Male	2
ASC	11549	SSC00613	SSC00662	SSC00612	Female	1
ASC	11550	SSC02648	SSC02670	SSC02655	Male	2
ASC	11551	SSC02049	SSC02053	SSC02052	Male	2
ASC	11551	SSC02055	SSC02053	SSC02052	Female	1
ASC	11552	SSC02402	SSC02418	SSC02416	Male	2
ASC	11552	SSC02432	SSC02418	SSC02416	Female	1
ASC	11553	SSC00554	SSC00748	SSC00560	Male	2
ASC	11553	SSC00559	SSC00748	SSC00560	Male	1
ASC	11554	68614	68610	68612	Male	1
ASC	11554	68616	68610	68612	Male	2
ASC	11555	SSC02163	SSC02171	SSC02167	Female	2
ASC	11556	11556_p1	5359	11556_mo	Male	2
ASC	11558	SSC01947	SSC01949	SSC01948	Male	2
ASC	11561	SSC02501	SSC02523	SSC02509	Male	2
ASC	11561	SSC02524	SSC02523	SSC02509	Male	1
ASC	11563	11563_p1	11563_fa	11563_mo	Male	2
ASC	11563	11563_s1	11563_fa	11563_mo	Female	1
ASC	11564	11564_p1	11564_fa	11564_mo	Male	2
ASC	11564	11564_s1	11564_fa	11564_mo	Female	1
ASC	11565	SSC00259	SSC00256	SSC00255	Male	2
ASC	11566	SSC02581	SSC02594	SSC02587	Male	2
ASC	11568	68621	68617	68619	Female	1
ASC	11568	68623	68617	68619	Female	2
ASC	11571	8225	11571_fa	5392	Female	1
ASC	11571	11571_p1	11571_fa	5392	Male	2
ASC	11572	35871	35867	35869	Female	1
ASC	11572	35873	35867	35869	Male	2
ASC	11573	11573_p1	11573_fa	11573_mo	Male	2
ASC	11573	11573_s1	11573_fa	11573_mo	Female	1
ASC	11575	68622	68618	68620	Female	1
ASC	11575	68624	68618	68620	Male	2
ASC	11577	68629	68625	68627	Female	1
ASC	11577	68631	68625	68627	Male	2
ASC	11578	SSC00226	SSC00232	SSC00231	Male	2
ASC	11578	SSC00233	SSC00232	SSC00231	Male	1
ASC	11579	SSC00239	SSC00245	SSC00242	Male	2
ASC	11579	SSC00248	SSC00245	SSC00242	Male	1
ASC	11580	11580_p1	11580_fa	11580_mo	Male	2
ASC	11580	11580_s1	11580_fa	11580_mo	Male	1
ASC	11581	SSC00624	SSC00628	SSC00627	Male	2
ASC	11581	SSC00629	SSC00628	SSC00627	Male	1
ASC	11583	SSC02231	SSC02447	SSC02236	Male	2
ASC	11584	SSC02035	SSC02041	SSC02040	Male	2
ASC	11584	SSC02042	SSC02041	SSC02040	Male	1
ASC	11587	5425	11587_fa	5393	Male	2
ASC	11588	SSC00540	SSC01062	SSC00541	Female	1
ASC	11588	SSC01047	SSC01062	SSC00541	Male	2
ASC	11590	SSC00848	SSC01005	SSC00853	Male	2
ASC	11590	SSC00854	SSC01005	SSC00853	Female	1
ASC	11592	11592_p1	11592_fa	11592_mo	Male	2
ASC	11592	11592_s1	11592_fa	11592_mo	Female	1
ASC	11593	SSC03422	SSC03439	SSC03429	Male	2
ASC	11593	SSC03438	SSC03439	SSC03429	Male	1
ASC	11595	SSC00704	SSC00715	SSC00714	Male	2
ASC	11595	SSC00713	SSC00715	SSC00714	Female	1
ASC	11596	SSC00371	SSC00378	SSC00377	Male	2
ASC	11596	SSC00376	SSC00378	SSC00377	Male	1
ASC	11597	11597_p1	11597_fa	11597_mo	Male	2
ASC	11597	11597_s1	11597_fa	11597_mo	Male	1
ASC	11599	5426	5362	5394	Male	2
ASC	11600	11600_p1	11600_fa	11600_mo	Male	2
ASC	11600	11600_s1	11600_fa	11600_mo	Male	1
ASC	11601	11601_p1	11601_fa	11601_mo	Male	2
ASC	11601	11601_s1	11601_fa	11601_mo	Female	1
ASC	11604	11604_p1	11604_fa	11604_mo	Female	2
ASC	11608	70236	70204	70220	Male	2
ASC	11609	SSC03292	SSC03308	SSC03299	Male	2
ASC	11610	8228	11610_fa	11610_mo	Male	1
ASC	11610	11610_p1	11610_fa	11610_mo	Male	2
ASC	11611	SSC02331	SSC02351	SSC02339	Female	2
ASC	11611	SSC02352	SSC02351	SSC02339	Male	1
ASC	11612	11612_p1	11612_fa	11612_mo	Male	2
ASC	11615	11615_p1	11615_fa	11615_mo	Male	2
ASC	11615	11615_s1	11615_fa	11615_mo	Female	1
ASC	11616	68630	68626	68628	Male	1
ASC	11616	68632	68626	68628	Male	2
ASC	11617	11617_p1	11617_fa	11617_mo	Male	2
ASC	11619	SSC03471	SSC03466	SSC03476	Male	2
ASC	11620	SSC03094	SSC03101	SSC03097	Male	2
ASC	11620	SSC03100	SSC03101	SSC03097	Female	1
ASC	11622	SSC03419	SSC03433	SSC03425	Male	2
ASC	11622	SSC03434	SSC03433	SSC03425	Female	1
ASC	11625	11625_p1	11625_fa	11625_mo	Male	2
ASC	11625	11625_s1	11625_fa	11625_mo	Male	1
ASC	11627	SSC02779	SSC02788	SSC02783	Male	2
ASC	11627	SSC02789	SSC02788	SSC02783	Female	1
ASC	11629	8229	11629_fa	6203	Female	1
ASC	11629	11629_p1	11629_fa	6203	Male	2
ASC	11630	11630_s1	SSC03047	SSC03042	Male	1
ASC	11630	SSC03039	SSC03047	SSC03042	Male	2
ASC	11633	SSC02773	SSC02772	SSC02745	Male	1
ASC	11634	SSC03066	SSC03086	SSC03074	Male	2
ASC	11634	SSC03087	SSC03086	SSC03074	Male	1
ASC	11638	8231	5364	11638_mo	Male	1
ASC	11638	11638_p1	5364	11638_mo	Male	2
ASC	11641	SSC00604	SSC00623	SSC00621	Male	2
ASC	11641	SSC00622	SSC00623	SSC00621	Male	1
ASC	11642	11642_p1	11642_fa	11642_mo	Male	2
ASC	11642	11642_s1	11642_fa	11642_mo	Female	1
ASC	11644	SSC03004	SSC03126	SSC03006	Male	2
ASC	11644	SSC03127	SSC03126	SSC03006	Female	1
ASC	11645	11645_p1	11645_fa	11645_mo	Male	2
ASC	11645	11645_s1	11645_fa	11645_mo	Female	1
ASC	11651	11651_p1	11651_fa	11651_mo	Male	2
ASC	11651	11651_s1	11651_fa	11651_mo	Female	1
ASC	11653	4900	4836	4868	Male	2
ASC	11654	SSC04317	SSC04316	SSC04314	Female	1
ASC	11657	SSC03540	SSC03551	SSC03160	Male	2
ASC	11657	SSC03552	SSC03551	SSC03160	Female	1
ASC	11658	SSC03351	SSC03373	SSC03359	Male	2
ASC	11658	SSC03372	SSC03373	SSC03359	Female	1
ASC	11659	5925	5861	5893	Female	2
ASC	11659	6562	5861	5893	Female	1
ASC	11660	5028	4964	4996	Female	2
ASC	11664	70237	70205	70221	Male	2
ASC	11665	68637	68633	68635	Male	1
ASC	11665	68639	68633	68635	Male	2
ASC	11667	SSC02910	SSC02920	SSC02914	Male	2
ASC	11667	SSC02921	SSC02920	SSC02914	Male	1
ASC	11671	SSC03032	SSC03036	SSC03034	Male	2
ASC	11671	SSC03037	SSC03036	SSC03034	Male	1
ASC	11673	SSC03203	SSC03210	SSC03206	Male	2
ASC	11673	SSC03211	SSC03210	SSC03206	Male	1
ASC	11676	SSC02330	SSC02349	SSC02338	Female	2
ASC	11677	35872	35868	35870	Female	1
ASC	11677	35874	35868	35870	Male	2
ASC	11679	SSC03262	SSC03270	SSC03265	Male	2
ASC	11679	SSC03271	SSC03270	SSC03265	Male	1
ASC	11680	11680_p1	11680_fa	11680_mo	Male	2
ASC	11681	SSC03620	SSC03435	SSC03625	Male	2
ASC	11685	11685_p1	11685_fa	11685_mo	Male	2
ASC	11685	11685_s1	11685_fa	11685_mo	Male	1
ASC	11689	SSC03278	SSC03640	SSC03282	Male	2
ASC	11691	5902	5838	5870	Male	2
ASC	11691	6563	5838	5870	Male	1
ASC	11693	SSC03418	SSC03432	SSC03424	Male	2
ASC	11694	68638	68634	68636	Female	1
ASC	11694	68640	68634	68636	Male	2
ASC	11696	5429	5365	5397	Male	2
ASC	11696	8232	5365	5397	Male	1
ASC	11698	70238	70206	70222	Female	2
ASC	11700	SSC03248	SSC03267	SSC03251	Male	2
ASC	11700	SSC03255	SSC03267	SSC03251	Female	1
ASC	11703	SSC03680	SSC03706	SSC03690	Male	2
ASC	11703	SSC03705	SSC03706	SSC03690	Female	1
ASC	11704	11704_p1	11704_fa	11704_mo	Male	2
ASC	11705	SSC03442	SSC03453	SSC03447	Male	2
ASC	11705	SSC03452	SSC03453	SSC03447	Female	1
ASC	11707	4888	4824	4856	Male	2
ASC	11711	5430	5366	5398	Male	2
ASC	11711	8233	5366	5398	Male	1
ASC	11712	SSC03341	SSC03339	SSC03331	Female	1
ASC	11715	5431	5367	5399	Male	2
ASC	11715	8236	5367	5399	Female	1
ASC	11716	SSC04044	SSC04064	SSC04052	Male	2
ASC	11716	SSC04065	SSC04064	SSC04052	Male	1
ASC	11718	SSC03676	SSC03700	SSC03686	Male	2
ASC	11718	SSC03701	SSC03700	SSC03686	Female	1
ASC	11720	SSC03053	SSC03500	SSC03055	Male	2
ASC	11720	SSC03057	SSC03500	SSC03055	Female	1
ASC	11721	68645	68641	68643	Male	1
ASC	11721	68647	68641	68643	Male	2
ASC	11722	5432	5368	5400	Male	2
ASC	11722	8237	5368	5400	Male	1
ASC	11724	SSC03213	SSC03220	SSC03217	Male	2
ASC	11724	SSC03221	SSC03220	SSC03217	Female	1
ASC	11726	11726_p1	11726_fa	11726_mo	Male	2
ASC	11726	11726_s1	11726_fa	11726_mo	Male	1
ASC	11729	SSC03766	SSC03771	SSC03768	Male	2
ASC	11729	SSC03772	SSC03771	SSC03768	Female	1
ASC	11730	SSC03114	SSC03257	SSC03118	Male	2
ASC	11730	SSC03130	SSC03257	SSC03118	Female	1
ASC	11731	SSC03417	SSC03430	SSC03423	Male	2
ASC	11731	SSC03431	SSC03430	SSC03423	Female	1
ASC	11733	11733_p1	11733_fa	11733_mo	Female	2
ASC	11736	68646	68642	68644	Female	1
ASC	11736	68648	68642	68644	Male	2
ASC	11740	SSC03064	SSC03081	SSC03072	Male	2
ASC	11740	SSC03082	SSC03081	SSC03072	Male	1
ASC	11749	31716	31720	31722	Male	2
ASC	11749	31718	31720	31722	Male	1
ASC	11753	5433	5369	5401	Male	2
ASC	11765	SSC03173	SSC03190	SSC03181	Male	2
ASC	11765	SSC03191	SSC03190	SSC03181	Female	1
ASC	11766	SSC03134	SSC03151	SSC03140	Male	2
ASC	11766	SSC03152	SSC03151	SSC03140	Female	1
ASC	11768	11768_p1	11768_fa	11768_mo	Male	2
ASC	11768	11768_s1	11768_fa	11768_mo	Female	1
ASC	11773	5898	5834	5866	Male	2
ASC	11773	6564	5834	5866	Male	1
ASC	11775	11775_p1	11775_fa	11775_mo	Male	2
ASC	11775	11775_s1	11775_fa	11775_mo	Female	1
ASC	11776	SSC02815	SSC02817	SSC02816	Male	2
ASC	11780	11780_p1	11780_fa	11780_mo	Male	2
ASC	11782	11782_p1	11782_fa	11782_mo	Female	2
ASC	11788	5434	5370	5402	Male	2
ASC	11788	8239	5370	5402	Male	1
ASC	11792	11792_p1	11792_fa	11792_mo	Male	2
ASC	11792	11792_s1	11792_fa	11792_mo	Male	1
ASC	11793	11793_p1	11793_fa	11793_mo	Male	2
ASC	11793	11793_s1	11793_fa	11793_mo	Female	1
ASC	11797	SSC03349	SSC03368	SSC03357	Male	2
ASC	11797	SSC03369	SSC03368	SSC03357	Female	1
ASC	11798	SSC03538	SSC03548	SSC03544	Male	2
ASC	11798	SSC03549	SSC03548	SSC03544	Female	1
ASC	11800	SSC03297	SSC03320	SSC03304	Male	2
ASC	11800	SSC03321	SSC03320	SSC03304	Male	1
ASC	11806	11806_p1	11806_fa	11806_mo	Male	2
ASC	11808	SSC03232	SSC03245	SSC03238	Female	2
ASC	11808	SSC03246	SSC03245	SSC03238	Female	1
ASC	11809	SSC03040	SSC03051	SSC03043	Male	2
ASC	11809	SSC03052	SSC03051	SSC03043	Female	1
ASC	11810	SSC03249	SSC03258	SSC03252	Male	2
ASC	11810	SSC03259	SSC03258	SSC03252	Female	1
ASC	11811	SSC03096	SSC03104	SSC03099	Male	2
ASC	11812	SSC05489	SSC05488	SSC05534	Female	1
ASC	11818	SSC05340	SSC05623	SSC05609	Female	1
ASC	11818	SSC05601	SSC05623	SSC05609	Male	2
ASC	11824	SSC03715	SSC03736	SSC03723	Male	2
ASC	11824	SSC03785	SSC03736	SSC03723	Male	1
ASC	11825	SSC03174	SSC03192	SSC03182	Male	2
ASC	11827	5435	5371	5403	Male	2
ASC	11828	SSC03986	SSC04000	SSC03993	Male	2
ASC	11828	SSC04001	SSC04000	SSC03993	Female	1
ASC	11834	5436	5372	5404	Male	2
ASC	11835	11835_p1	11835_fa	11835_mo	Male	2
ASC	11835	11835_s1	11835_fa	11835_mo	Male	1
ASC	11838	SSC07401	SSC07400	SSC07422	Male	1
ASC	11838	SSC07419	SSC07400	SSC07422	Male	2
ASC	11839	68653	68649	68651	Female	1
ASC	11839	68655	68649	68651	Male	2
ASC	11841	70272	70240	70256	Female	2
ASC	11842	11842_p1	11842_fa	11842_mo	Male	2
ASC	11842	11842_s1	11842_fa	11842_mo	Male	1
ASC	11843	5312	5248	5280	Female	2
ASC	11845	35887	35883	35885	Female	1
ASC	11845	35889	35883	35885	Male	2
ASC	11846	SSC02837	SSC02947	SSC02841	Male	2
ASC	11851	11851_p1	11851_fa	11851_mo	Male	2
ASC	11855	SSC02989	SSC03400	SSC02992	Male	2
ASC	11855	SSC03401	SSC03400	SSC02992	Female	1
ASC	11857	11857_p1	11857_fa	11857_mo	Male	2
ASC	11857	11857_s1	11857_fa	11857_mo	Female	1
ASC	11859	11859_p1	11859_fa	11859_mo	Male	2
ASC	11860	SSC03820	SSC03824	SSC03822	Male	2
ASC	11860	SSC03825	SSC03824	SSC03822	Male	1
ASC	11863	5437	5373	5405	Male	2
ASC	11868	35888	35884	35886	Female	1
ASC	11868	35890	35884	35886	Male	2
ASC	11869	11869_p1	11869_fa	11869_mo	Male	2
ASC	11869	11869_s1	11869_fa	11869_mo	Female	1
ASC	11872	5929	5865	5897	Female	2
ASC	11872	6571	5865	5897	Female	1
ASC	11878	SSC02936	SSC02930	SSC02927	Male	2
ASC	11879	35895	35891	35893	Male	1
ASC	11879	35897	35891	35893	Female	2
ASC	11881	11881_p1	11881_fa	11881_mo	Male	2
ASC	11881	11881_s1	11881_fa	11881_mo	Female	1
ASC	11888	11888_p1	11888_fa	11888_mo	Male	2
ASC	11888	11888_s1	11888_fa	11888_mo	Male	1
ASC	11892	SSC03177	SSC03517	SSC03185	Male	2
ASC	11892	SSC03197	SSC03517	SSC03185	Female	1
ASC	11893	11893_p1	11893_fa	11893_mo	Female	2
ASC	11894	SSC03389	SSC03391	SSC03390	Male	2
ASC	11894	SSC03392	SSC03391	SSC03390	Male	1
ASC	11895	5438	5374	5406	Male	2
ASC	11895	8240	5374	5406	Male	1
ASC	11897	11897_p1	11897_fa	11897_mo	Male	2
ASC	11897	11897_s1	11897_fa	11897_mo	Male	1
ASC	11905	SSC03295	SSC03313	SSC03302	Male	2
ASC	11905	SSC03315	SSC03313	SSC03302	Female	1
ASC	11909	SSC03520	SSC03644	SSC03525	Male	2
ASC	11909	SSC03532	SSC03644	SSC03525	Male	1
ASC	11910	11910_p1	11910_fa	11910_mo	Male	2
ASC	11914	11914_p1	11914_fa	11914_mo	Male	2
ASC	11916	11916_p1	11916_fa	11916_mo	Female	2
ASC	11916	11916_s1	11916_fa	11916_mo	Female	1
ASC	11917	SSC04908	SSC04920	SSC04914	Male	2
ASC	11917	SSC04919	SSC04920	SSC04914	Female	1
ASC	11918	11918_p1	11918_fa	11918_mo	Female	2
ASC	11918	11918_s1	11918_fa	11918_mo	Male	1
ASC	11920	11920_p1	11920_fa	11920_mo	Male	2
ASC	11920	11920_s1	11920_fa	11920_mo	Male	1
ASC	11922	31721	31717	31719	Male	2
ASC	11922	31723	31717	31719	Male	1
ASC	11924	SSC03652	SSC03669	SSC03658	Male	2
ASC	11924	SSC03671	SSC03669	SSC03658	Female	1
ASC	11928	5313	5249	5281	Female	2
ASC	11931	35903	35899	35901	Male	1
ASC	11931	35905	35899	35901	Male	2
ASC	11933	11933_p1	11933_fa	11933_mo	Male	2
ASC	11933	11933_s1	11933_fa	11933_mo	Male	1
ASC	11935	11935_p1	11935_fa	11935_mo	Male	2
ASC	11935	11935_s1	11935_fa	11935_mo	Male	1
ASC	11937	SSC03444	SSC03458	SSC03449	Male	2
ASC	11937	SSC03457	SSC03458	SSC03449	Male	1
ASC	11938	SSC03261	SSC03269	SSC03264	Male	2
ASC	11939	11939_p1	11939_fa	11939_mo	Male	2
ASC	11939	11939_s1	11939_fa	11939_mo	Male	1
ASC	11940	SSC03535	SSC03672	SSC03536	Female	2
ASC	11941	11941_p1	11941_fa	11941_mo	Male	2
ASC	11941	11941_s1	11941_fa	11941_mo	Female	1
ASC	11942	8266	5835	5867	Male	1
ASC	11942	11942_p1	5835	5867	Male	2
ASC	11944	SSC04165	SSC04178	SSC04171	Male	2
ASC	11944	SSC04180	SSC04178	SSC04171	Female	1
ASC	11946	11946_p1	11946_fa	11946_mo	Male	2
ASC	11946	11946_s1	11946_fa	11946_mo	Male	1
ASC	11947	4893	4829	4861	Male	2
ASC	11948	4915	4851	4883	Female	2
ASC	11953	SSC03325	SSC03338	SSCG03342	Male	2
ASC	11954	11954_p1	11954_fa	11954_mo	Male	2
ASC	11954	11954_s1	11954_fa	11954_mo	Female	1
ASC	11957	SSC04242	SSC04250	SSC04246	Male	2
ASC	11957	SSC04251	SSC04250	SSC04246	Male	1
ASC	11959	5901	5837	5869	Male	2
ASC	11959	8264	5837	5869	Female	1
ASC	11961	SSC03497	SSC03751	SSC03499	Male	2
ASC	11961	SSC03742	SSC03751	SSC03499	Male	1
ASC	11962	SSC03560	SSC03565	SSC03562	Male	2
ASC	11962	SSC03566	SSC03565	SSC03562	Male	1
ASC	11963	SSC03637	SSC03645	SSC03639	Male	2
ASC	11963	SSC03646	SSC03645	SSC03639	Female	1
ASC	11966	11966_p1	11966_fa	11966_mo	Male	2
ASC	11966	11966_s1	11966_fa	11966_mo	Male	1
ASC	11969	5903	5839	5871	Male	2
ASC	11970	SSC03542	SSC03553	SSC03547	Male	2
ASC	11977	SSC03765	SSC03769	SSC03767	Male	2
ASC	11977	SSC03770	SSC03769	SSC03767	Female	1
ASC	11978	SSC03717	SSC03741	SSC03725	Female	2
ASC	11979	11979_p1	11979_fa	11979_mo	Male	2
ASC	11979	11979_s1	11979_fa	11979_mo	Female	1
ASC	11981	SSC05002	SSC05015	SSC05009	Female	2
ASC	11981	SSC05016	SSC05015	SSC05009	Female	1
ASC	11982	SSC03623	SSC03634	SSC03628	Male	2
ASC	11982	SSC03635	SSC03634	SSC03628	Female	1
ASC	11984	11984_p1	11984_fa	11984_mo	Male	2
ASC	11984	11984_s1	11984_fa	11984_mo	Female	1
ASC	11986	11986_p1	11986_fa	11986_mo	Male	2
ASC	11986	11986_s1	11986_fa	11986_mo	Female	1
ASC	11989	5905	5841	5873	Male	2
ASC	11990	11990_p1	11990_fa	11990_mo	Male	2
ASC	11990	11990_s1	11990_fa	11990_mo	Male	1
ASC	11993	11993_p1	11993_fa	11993_mo	Male	2
ASC	11993	11993_s1	11993_fa	11993_mo	Male	1
ASC	11995	11995_p1	11995_fa	11995_mo	Male	2
ASC	11996	11996_p1	11996_fa	11996_mo	Male	2
ASC	11998	11998_p1	11998_fa	11998_mo	Male	2
ASC	11998	11998_s1	11998_fa	11998_mo	Male	1
ASC	11999	11999_p1	11999_fa	11999_mo	Female	2
ASC	11999	11999_s1	11999_fa	11999_mo	Female	1
ASC	12001	SSC03606	SSC03616	SSC03611	Male	2
ASC	12001	SSC03617	SSC03616	SSC03611	Female	1
ASC	12003	12003_p1	12003_fa	12003_mo	Male	2
ASC	12006	SSC03503	SSC03511	SSC03506	Male	2
ASC	12006	SSC03512	SSC03511	SSC03506	Female	1
ASC	12007	12007_p1	12007_fa	12007_mo	Female	2
ASC	12007	12007_s1	12007_fa	12007_mo	Male	1
ASC	12008	12008_p1	12008_fa	12008_mo	Male	2
ASC	12009	SSC03868	SSC03877	SSC03873	Male	2
ASC	12011	5906	5842	5874	Male	2
ASC	12011	8244	5842	5874	Male	1
ASC	12014	12014_p1	12014_fa	12014_mo	Male	2
ASC	12014	12014_s1	12014_fa	12014_mo	Male	1
ASC	12015	5908	5844	5876	Male	2
ASC	12019	SSC03595	SSC03786	SSC03782	Male	2
ASC	12019	SSC03787	SSC03786	SSC03782	Male	1
ASC	12021	SSC11716	SSC11721	SSC11718	Male	2
ASC	12021	SSC11722	SSC11721	SSC11718	Male	1
ASC	12025	70280	70248	70264	Male	2
ASC	12026	SSC05223	SSC05229	SSC05226	Male	2
ASC	12029	SSC03636	SSC03642	SSC03638	Male	2
ASC	12029	SSC03643	SSC03642	SSC03638	Male	1
ASC	12030	SSC03374	SSC03382	SSC03378	Male	2
ASC	12030	SSC03383	SSC03382	SSC03378	Female	1
ASC	12031	12031_p1	12031_fa	12031_mo	Male	2
ASC	12032	SSC03827	SSC03834	SSC03830	Male	2
ASC	12032	SSC03833	SSC03834	SSC03830	Female	1
ASC	12033	SSC03668	SSC03667	SSC03657	Male	1
ASC	12035	12035_p1	12035_fa	12035_mo	Male	2
ASC	12036	5910	5846	5878	Male	2
ASC	12037	12037_p1	12037_fa	12037_mo	Male	2
ASC	12037	12037_s1	12037_fa	12037_mo	Male	1
ASC	12038	70273	70241	70257	Male	2
ASC	12041	68654	68650	68652	Male	1
ASC	12041	68656	68650	68652	Male	2
ASC	12044	12044_p1	12044_fa	12044_mo	Male	2
ASC	12044	12044_s1	12044_fa	12044_mo	Male	1
ASC	12046	SSC04138	SSC04145	SSC04141	Male	2
ASC	12050	SSC04139	SSC04146	SSC04142	Male	2
ASC	12052	SSC04243	SSC04252	SSC04247	Male	2
ASC	12052	SSC04253	SSC04252	SSC04247	Female	1
ASC	12055	SSC07586	SSC07596	SSC07591	Male	2
ASC	12055	SSC07597	SSC07596	SSC07591	Female	1
ASC	12056	SSC04732	SSC04740	SSC04736	Male	2
ASC	12056	SSC04741	SSC04740	SSC04736	Male	1
ASC	12057	SSC03346	SSC03585	SSC03355	Male	2
ASC	12057	SSC03364	SSC03585	SSC03355	Female	1
ASC	12058	SSC03679	SSC03704	SSC03689	Male	2
ASC	12060	12060_p1	12060_fa	12060_mo	Male	2
ASC	12060	12060_s1	12060_fa	12060_mo	Female	1
ASC	12061	SSC04754	SSC04763	SSC04759	Female	2
ASC	12061	SSC04764	SSC04763	SSC04759	Male	1
ASC	12063	12063_p1	12063_fa	12063_mo	Male	2
ASC	12063	12063_s1	12063_fa	12063_mo	Female	1
ASC	12065	SSC09071	SSC09080	SSC09076	Male	2
ASC	12065	SSC09081	SSC09080	SSC09076	Female	1
ASC	12066	SSC03774	SSC03778	SSC03776	Male	2
ASC	12066	SSC03779	SSC03778	SSC03776	Female	1
ASC	12070	12070_p1	12070_fa	12070_mo	Male	2
ASC	12070	12070_s1	12070_fa	12070_mo	Male	1
ASC	12071	SSC03602	SSC03618	SSC03612	Male	1
ASC	12071	SSC03607	SSC03618	SSC03612	Female	2
ASC	12072	68661	68657	68659	Female	1
ASC	12072	68663	68657	68659	Female	2
ASC	12073	5314	12073_fa	5282	Female	2
ASC	12076	SSC05875	SSC05877	SSC05876	Male	2
ASC	12076	SSC05878	SSC05877	SSC05876	Male	1
ASC	12077	12077_p1	12077_fa	12077_mo	Male	2
ASC	12078	12078_p1	12078_fa	12078_mo	Male	2
ASC	12078	12078_s1	12078_fa	12078_mo	Female	1
ASC	12081	SSC03621	SSC03632	SSC03626	Male	2
ASC	12083	SSC03793	SSC03808	SSC03799	Male	2
ASC	12083	SSC03809	SSC03808	SSC03799	Female	1
ASC	12086	5915	12086_fa	5883	Male	2
ASC	12087	SSC03844	SSC03853	SSC03848	Male	2
ASC	12090	35904	35900	35902	Female	1
ASC	12090	35906	35900	35902	Female	2
ASC	12091	12091_p1	12091_fa	12091_mo	Female	2
ASC	12091	12091_s1	12091_fa	12091_mo	Male	1
ASC	12093	12093_p1	12093_fa	12093_mo	Male	2
ASC	12096	SSC03561	SSC03568	SSC03563	Male	2
ASC	12096	SSC03570	SSC03568	SSC03563	Male	1
ASC	12097	SSC03622	SSC03633	SSC03627	Male	2
ASC	12099	SSC04381	SSC04386	SSC04384	Male	2
ASC	12099	SSC04387	SSC04386	SSC04384	Male	1
ASC	12100	SSC04809	SSC04817	SSC04813	Male	2
ASC	12100	SSC04818	SSC04817	SSC04813	Female	1
ASC	12101	68662	68658	68660	Male	1
ASC	12101	68664	68658	68660	Male	2
ASC	12102	10C101528	10C101527	10C101526	Male	2
ASC	12103	12103_p1	12103_fa	12103_mo	Male	2
ASC	12106	5917	5853	12106_mo	Male	2
ASC	12106	8245	5853	12106_mo	Female	1
ASC	12108	12108_p1	12108_fa	12108_mo	Male	2
ASC	12108	12108_s1	12108_fa	12108_mo	Male	1
ASC	12111	35911	35907	35909	Female	1
ASC	12111	35913	35907	35909	Male	2
ASC	12113	SSC05087	SSC05106	SSC05096	Male	2
ASC	12113	SSC05107	SSC05106	SSC05096	Male	1
ASC	12114	12114_p1	4966	4998	Female	2
ASC	12115	12115_p1	12115_fa	12115_mo	Male	2
ASC	12115	12115_s1	12115_fa	12115_mo	Male	1
ASC	12119	SSC04391	SSC04408	SSC04400	Male	2
ASC	12121	12121_p1	12121_fa	12121_mo	Male	2
ASC	12121	12121_s1	12121_fa	12121_mo	Female	1
ASC	12123	12123_p1	12123_fa	12123_mo	Female	2
ASC	12123	12123_s1	12123_fa	12123_mo	Female	1
ASC	12130	COL1111_03	COL1111_01	COL1111_02	Female	2
ASC	12132	68669	68665	68667	Male	1
ASC	12132	68671	68665	68667	Male	2
ASC	12134	31725	31729	31731	Male	2
ASC	12134	31727	31729	31731	Male	1
ASC	12137	12137_p1	12137_fa	12137_mo	Male	2
ASC	12139	SSC04534	SSC04549	SSC04541	Male	2
ASC	12149	SSC05879	SSC05888	SSC05884	Male	2
ASC	12152	5919	5855	5887	Male	2
ASC	12152	12152_s1	5855	5887	Male	1
ASC	12153	5913	5849	5881	Male	2
ASC	12153	6573	5849	5881	Female	1
ASC	12154	SSC04535	SSC04662	SSC04542	Male	2
ASC	12154	SSC04550	SSC04662	SSC04542	Female	1
ASC	12157	5921	5857	5889	Male	2
ASC	12158	12158_p1	12158_fa	12158_mo	Male	2
ASC	12160	SSC04810	SSC04819	SSC04814	Male	2
ASC	12160	SSC04985	SSC04819	SSC04814	Male	1
ASC	12161	6238	6752	6206	Female	2
ASC	12161	8247	6752	6206	Female	1
ASC	12162	SSC06038	SSC06053	SSC06045	Male	2
ASC	12162	SSC06054	SSC06053	SSC06045	Female	1
ASC	12163	12163_p1	12163_fa	12163_mo	Male	2
ASC	12163	12163_s1	12163_fa	12163_mo	Female	1
ASC	12166	SSC04267	SSC05317	SSC04271	Male	2
ASC	12170	SSC04167	SSC04183	SSC04173	Female	2
ASC	12170	SSC04184	SSC04183	SSC04173	Female	1
ASC	12173	SSC03897	SSC03896	SSC03894	Male	1
ASC	12175	SSC05166	SSC05182	SSC05174	Male	2
ASC	12175	SSC05183	SSC05182	SSC05174	Female	1
ASC	12180	68670	68666	68668	Female	1
ASC	12180	68672	68666	68668	Male	2
ASC	12184	SSC04278	SSC04286	SSC04282	Female	2
ASC	12184	SSC04480	SSC04286	SSC04282	Female	1
ASC	12185	5922	5858	5890	Male	2
ASC	12187	SSC04218	SSC04227	SSC04221	Male	2
ASC	12187	SSC04223	SSC04227	SSC04221	Female	1
ASC	12189	35912	35908	35910	Female	1
ASC	12189	35914	35908	35910	Male	2
ASC	12192	SSC05541	SSC05662	SSC05545	Male	2
ASC	12194	12194_p1	12194_fa	12194_mo	Male	2
ASC	12197	12197_p1	12197_fa	12197_mo	Male	2
ASC	12197	12197_s1	12197_fa	12197_mo	Female	1
ASC	12198	5924	5860	5892	Male	2
ASC	12201	SSC04213	SSC04226	SSC04214	Male	2
ASC	12201	SSC04357	SSC04226	SSC04214	Male	1
ASC	12204	SSC04540	SSC04454	SSC04548	Female	2
ASC	12206	SSC04293	SSC04302	SSC04297	Male	2
ASC	12206	SSC04303	SSC04302	SSC04297	Male	1
ASC	12208	12208_p1	12208_fa	12208_mo	Male	2
ASC	12210	SSC04015	SSC04024	SSC04020	Male	2
ASC	12210	SSC04025	SSC04024	SSC04020	Male	1
ASC	12211	SSC04950	SSC04952	SSC04951	Female	2
ASC	12211	SSC04953	SSC04952	SSC04951	Female	1
ASC	12212	4891	4827	4859	Male	2
ASC	12215	70274	70242	70258	Male	2
ASC	12217	12217_p1	12217_fa	12217_mo	Male	2
ASC	12219	12219_p1	12219_fa	12219_mo	Male	2
ASC	12219	12219_s1	12219_fa	12219_mo	Female	1
ASC	12220	SSC04733	SSC06628	SSC04737	Female	2
ASC	12220	SSC04936	SSC06628	SSC04737	Male	1
ASC	12221	SSC04756	SSC04743	SSC04739	Male	2
ASC	12221	SSC04767	SSC04743	SSC04739	Female	1
ASC	12223	SSC06165	SSC06169	SSC06167	Male	2
ASC	12223	SSC06332	SSC06169	SSC06167	Female	1
ASC	12224	SSC04305	SSC04309	SSC04308	Male	2
ASC	12224	SSC04310	SSC04309	SSC04308	Male	1
ASC	12225	5926	5862	5894	Male	2
ASC	12227	12227_p1	12227_fa	12227_mo	Male	2
ASC	12227	12227_s1	12227_fa	12227_mo	Male	1
ASC	12228	SSC04361	SSC04388	SSC04353	Female	1
ASC	12229	12229_p1	12229_fa	12229_mo	Male	2
ASC	12229	12229_s1	12229_fa	12229_mo	Female	1
ASC	12231	SSC04103	SSC04112	SSC04107	Male	2
ASC	12231	SSC04114	SSC04112	SSC04107	Female	1
ASC	12232	SSC05135	SSC05138	SSC05137	Male	2
ASC	12233	5928	5864	5896	Male	2
ASC	12233	8248	5864	5896	Female	1
ASC	12237	4912	4848	4880	Female	2
ASC	12240	12240_p1	12240_fa	12240_mo	Male	2
ASC	12240	12240_s1	12240_fa	12240_mo	Female	1
ASC	12241	SSC04233	SSC04240	SSC04237	Female	2
ASC	12241	SSC04241	SSC04240	SSC04237	Male	1
ASC	12243	SSC04967	SSC04974	SSC04970	Male	2
ASC	12243	SSC04975	SSC04974	SSC04970	Male	1
ASC	12246	35919	35915	35917	Female	1
ASC	12246	35921	35915	35917	Male	2
ASC	12247	SSC04071	SSC04077	SSC04073	Male	2
ASC	12247	SSC04078	SSC04077	SSC04073	Female	1
ASC	12249	12249_p1	4969	5001	Female	2
ASC	12250	12250_p1	12250_fa	12250_mo	Female	2
ASC	12250	12250_s1	12250_fa	12250_mo	Female	1
ASC	12252	SSC05414	SSC05424	SSC05419	Male	2
ASC	12252	SSC05425	SSC05424	SSC05419	Male	1
ASC	12255	SSC05027	SSC05041	SSC05033	Male	2
ASC	12255	SSC05042	SSC05041	SSC05033	Male	1
ASC	12257	12257_p1	12257_fa	12257_mo	Male	2
ASC	12257	12257_s1	12257_fa	12257_mo	Male	1
ASC	12260	12260_p1	12260_fa	12260_mo	Male	2
ASC	12261	12261_p1	12261_fa	12261_mo	Male	2
ASC	12261	12261_s1	12261_fa	12261_mo	Male	1
ASC	12264	SSC04784	SSC04789	SSC04785	Male	2
ASC	12265	SSC04757	SSC04768	SSC04761	Male	2
ASC	12266	SSC04245	SSC04256	SSC04249	Male	2
ASC	12271	12271_p1	12271_fa	12271_mo	Male	2
ASC	12271	12271_s1	12271_fa	12271_mo	Male	1
ASC	12274	12274_p1	12274_fa	12274_mo	Male	2
ASC	12274	12274_s1	12274_fa	12274_mo	Female	1
ASC	12275	12275_p1	12275_fa	12275_mo	Male	2
ASC	12275	12275_s1	12275_fa	12275_mo	Male	1
ASC	12281	SSC04230	SSC04238	SSC04234	Male	2
ASC	12281	SSC04421	SSC04238	SSC04234	Female	1
ASC	12285	5927	5863	5895	Female	2
ASC	12285	6574	5863	5895	Male	1
ASC	12286	12286_p1	12286_fa	12286_mo	Male	2
ASC	12287	SSC04910	SSC04924	SSC04917	Male	2
ASC	12289	12289_p1	12289_fa	12289_mo	Male	2
ASC	12289	12289_s1	12289_fa	12289_mo	Male	1
ASC	12290	SSC04351	SSC04364	SSC04356	Male	2
ASC	12290	SSC04365	SSC04364	SSC04356	Female	1
ASC	12295	SSC04105	SSC04118	SSC04109	Male	2
ASC	12295	SSC04119	SSC04118	SSC04109	Male	1
ASC	12296	12296_p1	6274	6286	Male	2
ASC	12299	12299_p1	12299_fa	12299_mo	Male	2
ASC	12299	12299_s1	12299_fa	12299_mo	Female	1
ASC	12300	12300_p1	12300_fa	6205	Male	2
ASC	12301	SSC05773	SSC05772	SSC05769	Female	1
ASC	12301	SSC05786	SSC05772	SSC05769	Male	2
ASC	12302	SSC04564	SSC04575	SSC04567	Male	2
ASC	12302	SSC04574	SSC04575	SSC04567	Female	1
ASC	12304	6264	6276	6288	Male	2
ASC	12304	8249	6276	6288	Male	1
ASC	12306	SSC04895	SSC04954	SSC04897	Male	2
ASC	12308	SSC04587	SSC04604	SSC04596	Female	2
ASC	12308	SSC04605	SSC04604	SSC04596	Male	1
ASC	12310	70275	70243	70259	Male	2
ASC	12311	SSC06306	SSC06314	SSC06310	Male	2
ASC	12313	SSC06186	SSC06194	SSC06190	Female	2
ASC	12313	SSC06195	SSC06194	SSC06190	Female	1
ASC	12315	SSC04500	SSC04512	SSC04504	Male	2
ASC	12316	31724	31726	31728	Male	1
ASC	12316	31730	31726	31728	Male	2
ASC	12317	SSC05431	SSC05447	SSC05439	Male	2
ASC	12317	SSC05448	SSC05447	SSC05439	Female	1
ASC	12318	35920	35916	35918	Female	1
ASC	12318	35922	35916	35918	Male	2
ASC	12320	12320_p1	12320_fa	12320_mo	Male	2
ASC	12320	12320_s1	12320_fa	12320_mo	Female	1
ASC	12321	SSC04755	SSC04765	SSC04760	Male	2
ASC	12321	SSC04766	SSC04765	SSC04760	Female	1
ASC	12323	SSC06404	SSC06410	SSC06407	Male	2
ASC	12323	SSC06411	SSC06410	SSC06407	Female	1
ASC	12324	68685	68681	68683	Female	1
ASC	12324	68687	68681	68683	Male	2
ASC	12325	SSC04037	SSC04036	SSC04033	Female	1
ASC	12326	SSC04490	SSC04489	SSC04473	Female	1
ASC	12326	SSC04497	SSC04489	SSC04473	Male	2
ASC	12327	SSC04588	SSC04606	SSC04597	Male	2
ASC	12327	SSC04607	SSC04606	SSC04597	Female	1
ASC	12329	12329_p1	12329_fa	12329_mo	Male	2
ASC	12329	12329_s1	12329_fa	12329_mo	Male	1
ASC	12334	SSC06244	SSC06256	SSC06249	Male	2
ASC	12334	SSC06257	SSC06256	SSC06249	Male	1
ASC	12336	70283	70251	70267	Male	2
ASC	12338	12338_p1	12338_fa	12338_mo	Male	2
ASC	12340	SSC04635	SSC04650	SSC04640	Female	2
ASC	12340	SSC04651	SSC04650	SSC04640	Female	1
ASC	12341	12341_p1	6177	12341_mo	Male	2
ASC	12343	SSC04465	SSC04494	SSC04476	Female	2
ASC	12343	SSC04495	SSC04494	SSC04476	Female	1
ASC	12346	12346_p1	6270	12346_mo	Male	2
ASC	12347	SSC04562	SSC04581	SSC04580	Male	2
ASC	12347	SSC04582	SSC04581	SSC04580	Female	1
ASC	12349	SSC04311	SSC04315	SSC04313	Male	2
ASC	12350	12350_p1	12350_fa	12350_mo	Male	2
ASC	12354	SSC04169	SSC04187	SSC04175	Male	2
ASC	12355	SSC04433	SSC04445	SSC04438	Male	2
ASC	12356	SSC04687	SSC04689	SSC04688	Male	2
ASC	12356	SSC04690	SSC04689	SSC04688	Female	1
ASC	12357	12357_p1	12357_fa	12357_mo	Male	2
ASC	12359	12359_p1	12359_fa	12359_mo	Male	2
ASC	12359	12359_s1	12359_fa	12359_mo	Female	1
ASC	12360	SSC05168	SSC05184	SSC05176	Male	2
ASC	12360	SSC05185	SSC05184	SSC05176	Female	1
ASC	12361	SSC04395	SSC04416	SSC04404	Male	2
ASC	12361	SSC04417	SSC04416	SSC04404	Male	1
ASC	12362	SSC04909	SSC04921	SSC04915	Male	2
ASC	12363	SSC05299	SSC05311	SSC05304	Male	2
ASC	12363	SSC05312	SSC05311	SSC05304	Male	1
ASC	12366	12366_p1	12366_fa	12366_mo	Male	2
ASC	12366	12366_s1	12366_fa	12366_mo	Female	1
ASC	12367	12367_p1	12367_fa	12367_mo	Male	2
ASC	12367	12367_s1	12367_fa	12367_mo	Female	1
ASC	12368	SSC04042	SSC04059	SSC04049	Male	2
ASC	12368	SSC04060	SSC04059	SSC04049	Male	1
ASC	12369	68686	68682	68684	Female	1
ASC	12369	68688	68682	68684	Male	2
ASC	12370	SSC04434	SSC04447	SSC04439	Male	2
ASC	12370	SSC04448	SSC04447	SSC04439	Female	1
ASC	12373	6246	12373_fa	12373_mo	Male	2
ASC	12373	8241	12373_fa	12373_mo	Female	1
ASC	12375	SSC04902	SSC04906	SSC04904	Male	2
ASC	12375	SSC04907	SSC04906	SSC04904	Female	1
ASC	12377	SSC03990	SSC04008	SSC03997	Male	2
ASC	12377	SSC04009	SSC04008	SSC03997	Female	1
ASC	12378	5021	4957	4989	Female	2
ASC	12379	12379_p1	12379_fa	12379_mo	Male	2
ASC	12381	6250	12381_fa	12381_mo	Male	2
ASC	12382	12382_p1	12382_fa	12382_mo	Male	2
ASC	12382	12382_s1	12382_fa	12382_mo	Male	1
ASC	12383	SSC04464	SSC04492	SSC04475	Male	2
ASC	12383	SSC04493	SSC04492	SSC04475	Male	1
ASC	12385	68693	68689	68691	Female	1
ASC	12385	68695	68689	68691	Male	2
ASC	12388	SSC04583	SSC04579	SSC04571	Female	2
ASC	12388	SSC04585	SSC04579	SSC04571	Male	1
ASC	12389	SSC04885	SSC04888	SSC04886	Male	2
ASC	12390	6268	6272	12390_mo	Male	2
ASC	12390	8251	6272	12390_mo	Male	1
ASC	12392	SSC04323	SSC04342	SSC04330	Male	2
ASC	12394	SSC05169	SSC05187	SSC05177	Male	2
ASC	12394	SSC05186	SSC05187	SSC05177	Male	1
ASC	12395	12395_p1	12395_fa	12395_mo	Male	2
ASC	12396	SSC05088	SSC05108	SSC05097	Male	2
ASC	12396	SSC05109	SSC05108	SSC05097	Female	1
ASC	12399	SSC04462	SSC04557	SSC04472	Female	2
ASC	12399	SSC04488	SSC04557	SSC04472	Female	1
ASC	12403	SSC05450	SSC05449	SSC05440	Female	1
ASC	12404	SSC05297	SSC05280	SSC05276	Male	2
ASC	12407	35927	35923	44975	Female	1
ASC	12407	35929	35923	44975	Male	2
ASC	12409	SSC06968	SSC06979	SSC06973	Male	2
ASC	12409	SSC06980	SSC06979	SSC06973	Female	1
ASC	12412	SSC04851	SSC04901	SSC04853	Male	2
ASC	12412	SSC04856	SSC04901	SSC04853	Male	1
ASC	12414	SSC05274	SSC05282	SSC05278	Male	2
ASC	12415	SSC05568	SSC05578	SSC05573	Male	2
ASC	12415	SSC05580	SSC05578	SSC05573	Female	1
ASC	12417	SSC05753	SSC05780	SSC05758	Male	2
ASC	12418	12418_p1	12418_fa	12418_mo	Male	2
ASC	12418	12418_s1	12418_fa	12418_mo	Male	1
ASC	12420	SSC04693	SSC04701	SSC04696	Male	2
ASC	12420	SSC04702	SSC04701	SSC04696	Female	1
ASC	12424	SSC04859	SSC04871	SSC04864	Male	2
ASC	12424	SSC04872	SSC04871	SSC04864	Female	1
ASC	12426	SSC05513	SSC05547	SSC05542	Male	2
ASC	12426	SSC05548	SSC05547	SSC05542	Female	1
ASC	12429	SSC04771	SSC04777	SSC04774	Male	2
ASC	12430	5315	5251	5283	Female	2
ASC	12434	SSC04840	SSC04848	SSC04843	Male	2
ASC	12434	SSC04849	SSC04848	SSC04843	Female	1
ASC	12435	SSC05436	SSC05457	SSC05444	Male	2
ASC	12435	SSC05458	SSC05457	SSC05444	Female	1
ASC	12437	6253	12437_fa	6757	Male	2
ASC	12438	SSC05260	SSC05270	SSC05264	Male	2
ASC	12438	SSC05271	SSC05270	SSC05264	Male	1
ASC	12439	70277	70245	70261	Male	2
ASC	12440	68694	68690	68692	Female	1
ASC	12440	68696	68690	68692	Male	2
ASC	12441	SSC05232	SSC05240	SSC05236	Male	2
ASC	12441	SSC05241	SSC05240	SSC05236	Female	1
ASC	12445	SSC05300	SSC05313	SSC05303	Male	2
ASC	12445	SSC05314	SSC05313	SSC05303	Male	1
ASC	12447	12447_p1	12447_fa	12447_mo	Male	2
ASC	12447	12447_s1	12447_fa	12447_mo	Female	1
ASC	12448	12448_p1	12448_fa	12448_mo	Male	2
ASC	12449	SSC05051	SSC05055	SSC05053	Male	2
ASC	12449	SSC05056	SSC05055	SSC05053	Male	1
ASC	12451	SSC05171	SSC05190	SSC05179	Male	2
ASC	12451	SSC05191	SSC05190	SSC05179	Male	1
ASC	12454	12454_p1	12454_fa	12454_mo	Male	2
ASC	12457	SSC05321	SSC05333	SSC05327	Male	2
ASC	12457	SSC05334	SSC05333	SSC05327	Male	1
ASC	12460	SSC05149	SSC05308	SSC05151	Male	2
ASC	12460	SSC05309	SSC05308	SSC05151	Male	1
ASC	12461	12461_p1	12461_fa	12461_mo	Female	2
ASC	12462	SSC05866	SSC06036	SSC05869	Male	2
ASC	12462	SSC06037	SSC06036	SSC05869	Female	1
ASC	12463	SSC04780	SSC04782	SSC04781	Male	2
ASC	12463	SSC04783	SSC04782	SSC04781	Female	1
ASC	12465	SSC05261	SSC05272	SSC05265	Male	2
ASC	12467	SSC04826	SSC04835	SSC04829	Male	2
ASC	12467	SSC04836	SSC04835	SSC04829	Female	1
ASC	12469	68701	68697	68699	Female	1
ASC	12469	68703	68697	68699	Male	2
ASC	12472	SSC05167	SSC05292	SSC05175	Female	2
ASC	12473	SSC04349	SSC04362	SSC04354	Male	2
ASC	12476	SSC04703	SSC04707	SSC04705	Male	2
ASC	12477	12477_p1	12477_fa	12477_mo	Male	2
ASC	12478	12478_p1	12478_fa	12478_mo	Male	2
ASC	12478	12478_s1	12478_fa	12478_mo	Male	1
ASC	12479	12479_p1	12479_fa	12479_mo	Male	2
ASC	12479	12479_s1	12479_fa	12479_mo	Male	1
ASC	12481	SSC04941	SSC04945	SSC04943	Male	2
ASC	12483	12483_p1	12483_fa	12483_mo	Male	2
ASC	12483	12483_s1	12483_fa	12483_mo	Male	1
ASC	12484	SSC05628	SSC05643	SSC05634	Male	2
ASC	12484	SSC05645	SSC05643	SSC05634	Male	1
ASC	12485	SSC05326	SSC05347	SSC05332	Male	2
ASC	12488	68702	68698	68700	Male	1
ASC	12488	68704	68698	68700	Male	2
ASC	12492	12492_p1	12492_fa	12492_mo	Male	2
ASC	12492	12492_s1	12492_fa	12492_mo	Male	1
ASC	12493	SSC05066	SSC05075	SSC05070	Female	2
ASC	12493	SSC06172	SSC05075	SSC05070	Male	1
ASC	12494	SSC04792	SSC04832	SSC04787	Female	1
ASC	12494	SSC04824	SSC04832	SSC04787	Male	2
ASC	12497	SSC06431	SSC06443	SSC06437	Male	2
ASC	12497	SSC06444	SSC06443	SSC06437	Female	1
ASC	12498	SSC04977	SSC04986	SSC04980	Male	2
ASC	12498	SSC04987	SSC04986	SSC04980	Female	1
ASC	12499	12499_p1	12499_fa	12499_mo	Male	2
ASC	12499	12499_s1	12499_fa	12499_mo	Male	1
ASC	12501	SSC04927	SSC04933	SSC04930	Male	2
ASC	12501	SSC04934	SSC04933	SSC04930	Male	1
ASC	12504	SSC05003	SSC05017	SSC04981	Female	2
ASC	12505	SSC05532	SSC05539	SSC05536	Male	2
ASC	12507	SSC05235	SSC05294	SSC05239	Male	2
ASC	12507	SSC05249	SSC05294	SSC05239	Female	1
ASC	12510	SSC05285	SSC05289	SSC05287	Male	2
ASC	12510	SSC05290	SSC05289	SSC05287	Male	1
ASC	12512	SSC06157	SSC06162	SSC06159	Male	2
ASC	12512	SSC06163	SSC06162	SSC06159	Female	1
ASC	12515	SSC05092	SSC05118	SSC05101	Female	2
ASC	12515	SSC05117	SSC05118	SSC05101	Male	1
ASC	12517	12517_p1	12517_fa	12517_mo	Male	2
ASC	12517	12517_s1	12517_fa	12517_mo	Male	1
ASC	12518	SSC05251	SSC05256	SSC05253	Male	2
ASC	12518	SSC05257	SSC05256	SSC05253	Female	1
ASC	12521	12521_p1	6181	12521_mo	Female	2
ASC	12523	SSC04979	SSC04993	SSC04984	Male	2
ASC	12523	SSC04994	SSC04993	SSC04984	Female	1
ASC	12524	SSC05150	SSC05153	SSC05152	Female	2
ASC	12524	SSC05154	SSC05153	SSC05152	Female	1
ASC	12526	SSC05995	SSC06006	SSC06000	Male	2
ASC	12526	SSC06005	SSC06006	SSC06000	Female	1
ASC	12528	12528_p1	12528_fa	12528_mo	Male	2
ASC	12528	12528_s1	12528_fa	12528_mo	Female	1
ASC	12529	SSC05996	SSC06004	SSC05999	Male	2
ASC	12529	SSC06007	SSC06004	SSC05999	Female	1
ASC	12532	6283	12532_fa	6295	Male	2
ASC	12534	SSC05077	SSC05083	SSC05080	Female	2
ASC	12534	SSC05084	SSC05083	SSC05080	Female	1
ASC	12536	12536_p1	12536_fa	12536_mo	Male	2
ASC	12536	12536_s1	12536_fa	12536_mo	Female	1
ASC	12539	SSC05173	SSC05194	SSC05181	Male	2
ASC	12540	68709	68705	68707	Female	1
ASC	12540	68711	68705	68707	Female	2
ASC	12543	SSC04957	SSC04965	SSC04960	Male	2
ASC	12547	SSC06040	SSC06057	SSC06047	Male	2
ASC	12548	SSC06388	SSC06396	SSC06392	Male	2
ASC	12548	SSC06397	SSC06396	SSC06392	Female	1
ASC	12550	SSC04978	SSC04990	SSC04983	Female	2
ASC	12550	SSC04991	SSC04990	SSC04983	Female	1
ASC	12552	12552_p1	12552_fa	12552_mo	Male	2
ASC	12552	12552_s1	12552_fa	12552_mo	Male	1
ASC	12555	12555_p1	12555_fa	6227	Male	2
ASC	12558	12558_p1	12558_fa	12558_mo	Male	2
ASC	12561	12561_p1	12561_fa	12561_mo	Male	2
ASC	12561	12561_s1	12561_fa	12561_mo	Female	1
ASC	12563	SSC05156	SSC05085	SSC05158	Male	2
ASC	12563	SSC05161	SSC05085	SSC05158	Male	1
ASC	12564	12564_p1	12564_fa	12564_mo	Male	2
ASC	12566	12566_p1	12566_fa	12566_mo	Male	2
ASC	12568	12568_p1	12568_fa	12568_mo	Male	2
ASC	12568	12568_s1	12568_fa	12568_mo	Female	1
ASC	12572	SSC05286	SSC05291	SSC05288	Male	2
ASC	12572	SSC05653	SSC05291	SSC05288	Female	1
ASC	12573	SSC05945	SSC05953	SSC05948	Male	2
ASC	12573	SSC05954	SSC05953	SSC05948	Male	1
ASC	12574	SSC05828	SSC05843	SSC05833	Male	2
ASC	12574	SSC05842	SSC05843	SSC05833	Female	1
ASC	12575	12575_s1	12575_fa	12575_mo	Male	1
ASC	12578	6284	12578_fa	6296	Male	2
ASC	12578	12578_s1	12578_fa	6296	Female	1
ASC	12579	SSC05512	SSC05521	SSC05517	Male	2
ASC	12579	SSC05522	SSC05521	SSC05517	Female	1
ASC	12581	4906	4842	4874	Female	2
ASC	12581	12581_s1	4842	4874	Male	1
ASC	12582	SSC05882	SSC05891	SSC05887	Male	2
ASC	12582	SSC05892	SSC05891	SSC05887	Male	1
ASC	12585	68710	68706	68708	Female	1
ASC	12585	68712	68706	68708	Male	2
ASC	12587	SSC04912	SSC04925	SSC04918	Male	2
ASC	12588	SSC05029	SSC05043	SSC05035	Male	2
ASC	12588	SSC05044	SSC05043	SSC05035	Male	1
ASC	12591	SSC05533	SSC05430	SSC05423	Male	2
ASC	12592	SSC05065	SSC05073	SSC05069	Male	2
ASC	12592	SSC05244	SSC05073	SSC05069	Male	1
ASC	12593	SSC05093	SSC05119	SSC05102	Male	2
ASC	12593	SSC05120	SSC05119	SSC05102	Male	1
ASC	12594	SSC04825	SSC04834	SSC04828	Female	2
ASC	12596	SSC06295	SSC06294	SSC06293	Female	1
ASC	12596	SSC06298	SSC06294	SSC06293	Male	2
ASC	12597	SSC04999	SSC04998	SSC05010	Female	1
ASC	12597	SSC05004	SSC04998	SSC05010	Male	2
ASC	12598	SSC05233	SSC05242	SSC05237	Male	2
ASC	12598	SSC05243	SSC05242	SSC05237	Female	1
ASC	12600	12600_p1	12600_fa	12600_mo	Male	2
ASC	12602	68717	68713	68715	Female	1
ASC	12602	68719	68713	68715	Male	2
ASC	12603	4889	4825	4857	Male	2
ASC	12604	12604_p1	12604_fa	12604_mo	Male	2
ASC	12605	SSC06545	SSC05454	SSC06550	Male	2
ASC	12605	SSC06556	SSC05454	SSC06550	Male	1
ASC	12606	SSC05438	SSC05461	SSC05446	Male	2
ASC	12607	SSC05163	SSC04793	SSC04788	Male	2
ASC	12608	SSC05393	SSC05404	SSC12098	Female	2
ASC	12610	12610_p1	12610_fa	12610_mo	Male	2
ASC	12610	12610_s1	12610_fa	12610_mo	Female	1
ASC	12611	SSC05199	SSC05211	SSC05204	Male	2
ASC	12613	SSC07140	SSC07152	SSC07146	Male	2
ASC	12613	SSC07153	SSC07152	SSC07146	Male	1
ASC	12614	SSC05860	SSC05914	SSC05862	Male	2
ASC	12616	12616_p1	12616_fa	12616_mo	Male	2
ASC	12616	12616_s1	12616_fa	12616_mo	Male	1
ASC	12617	68718	68714	68716	Male	1
ASC	12617	68720	68714	68716	Female	2
ASC	12618	SSC04747	SSC04752	SSC04749	Male	2
ASC	12618	SSC04753	SSC04752	SSC04749	Male	1
ASC	12619	68725	68721	68723	Male	1
ASC	12619	68727	68721	68723	Male	2
ASC	12620	SSC07798	SSC07808	SSC07803	Male	2
ASC	12620	SSC07809	SSC07808	SSC07803	Female	1
ASC	12621	6301	6279	6297	Male	2
ASC	12622	12622_p1	12622_fa	12622_mo	Male	2
ASC	12622	12622_s1	12622_fa	12622_mo	Female	1
ASC	12623	12623_p1	12623_fa	12623_mo	Male	2
ASC	12623	12623_s1	12623_fa	12623_mo	Male	1
ASC	12624	SSC05778	SSC05781	SSC05779	Male	2
ASC	12624	SSC05782	SSC05781	SSC05779	Female	1
ASC	12626	SSC06156	SSC06160	SSC06158	Male	2
ASC	12626	SSC06161	SSC06160	SSC06158	Female	1
ASC	12628	SSC06711	SSC06715	SSC06713	Male	2
ASC	12628	SSC06716	SSC06715	SSC06713	Female	1
ASC	12629	SSC05162	SSC05165	SSC05164	Male	2
ASC	12630	6302	12630_fa	12630_mo	Male	2
ASC	12630	8253	12630_fa	12630_mo	Female	1
ASC	12631	SSC05275	SSC05283	SSC05279	Male	2
ASC	12631	SSC05284	SSC05283	SSC05279	Male	1
ASC	12633	SSC08003	SSC08024	SSC08011	Male	2
ASC	12633	SSC08025	SSC08024	SSC08011	Female	1
ASC	12636	SSC05598	SSC05685	SSC05606	Male	2
ASC	12636	SSC05618	SSC05685	SSC05606	Female	1
ASC	12637	SSC06041	SSC06058	SSC06048	Male	2
ASC	12637	SSC06059	SSC06058	SSC06048	Male	1
ASC	12638	SSC06387	SSC06394	SSC06390	Male	2
ASC	12638	SSC06395	SSC06394	SSC06390	Female	1
ASC	12640	12640_p1	12640_fa	12640_mo	Male	2
ASC	12642	SSC05569	SSC05581	SSC05574	Male	2
ASC	12642	SSC05582	SSC05581	SSC05574	Male	1
ASC	12643	12643_p1	12643_fa	12643_mo	Male	2
ASC	12643	12643_s1	12643_fa	12643_mo	Female	1
ASC	12644	SSC06043	SSC06062	SSC06050	Male	2
ASC	12644	SSC06063	SSC06062	SSC06050	Male	1
ASC	12645	SSC06650	SSC06649	SSC06485	Male	1
ASC	12646	12646_p1	12646_fa	12646_mo	Male	2
ASC	12646	12646_s1	12646_fa	12646_mo	Male	1
ASC	12647	SSC05418	SSC05525	SSC05422	Male	2
ASC	12647	SSC05493	SSC05525	SSC05422	Male	1
ASC	12648	68726	68722	68724	Female	1
ASC	12648	68728	68722	68724	Female	2
ASC	12650	12650_p1	12650_fa	12650_mo	Male	2
ASC	12650	12650_s1	12650_fa	12650_mo	Female	1
ASC	12651	SSC06657	SSC06677	SSC06665	Male	2
ASC	12651	SSC06678	SSC06677	SSC06665	Male	1
ASC	12652	SSC05369	SSC05380	SSC05374	Male	2
ASC	12652	SSC05381	SSC05380	SSC05374	Female	1
ASC	12653	SSC06116	SSC06127	SSC06121	Male	2
ASC	12653	SSC06128	SSC06127	SSC06121	Female	1
ASC	12655	SSC05516	SSC05528	SSC05520	Male	2
ASC	12655	SSC05529	SSC05528	SSC05520	Male	1
ASC	12656	SSC05659	SSC05658	SSC05638	Male	1
ASC	12656	SSC05666	SSC05658	SSC05638	Male	2
ASC	12657	SSC05325	SSC05343	SSC05331	Female	2
ASC	12657	SSC05344	SSC05343	SSC05331	Female	1
ASC	12661	SSC05058	SSC05114	SSC05060	Female	2
ASC	12661	SSC05062	SSC05114	SSC05060	Female	1
ASC	12662	12662_p1	12662_fa	12662_mo	Male	2
ASC	12662	12662_s1	12662_fa	12662_mo	Male	1
ASC	12664	SSC06115	SSC06125	SSC06120	Male	2
ASC	12664	SSC06126	SSC06125	SSC06120	Male	1
ASC	12665	SSC05880	SSC05889	SSC05885	Male	2
ASC	12669	SSC05895	SSC05907	SSC05900	Male	2
ASC	12669	SSC05908	SSC05907	SSC05900	Male	1
ASC	12670	12670_p1	12670_fa	12670_mo	Male	2
ASC	12671	SSC05198	SSC05207	SSC05202	Male	2
ASC	12671	SSC05208	SSC05207	SSC05202	Female	1
ASC	12673	SSC05396	SSC05408	SSC05401	Male	2
ASC	12673	SSC05410	SSC05408	SSC05401	Male	1
ASC	12674	12674_p1	6281	12674_mo	Male	2
ASC	12675	SSC04956	SSC04962	SSC04959	Male	2
ASC	12675	SSC04963	SSC04962	SSC04959	Female	1
ASC	12676	SSC06174	SSC06181	SSC06177	Male	2
ASC	12676	SSC06182	SSC06181	SSC06177	Male	1
ASC	12679	SSC05370	SSC05382	SSC05375	Male	2
ASC	12679	SSC05384	SSC05382	SSC05375	Male	1
ASC	12680	SSC05143	SSC04833	SSC05145	Male	2
ASC	12680	SSC05148	SSC04833	SSC05145	Male	1
ASC	12682	SSC05597	SSC05617	SSC05605	Male	2
ASC	12682	SSC05616	SSC05617	SSC05605	Male	1
ASC	12683	SSC05540	SSC05549	SSC05543	Male	2
ASC	12683	SSC05550	SSC05549	SSC05543	Male	1
ASC	12685	SSC05067	SSC05141	SSC05071	Male	2
ASC	12685	SSC05142	SSC05141	SSC05071	Female	1
ASC	12686	SSC04796	SSC04803	SSC04799	Male	2
ASC	12686	SSC04804	SSC04803	SSC04799	Female	1
ASC	12687	12687_p1	12687_fa	12687_mo	Male	2
ASC	12687	12687_s1	12687_fa	12687_mo	Male	1
ASC	12688	SSC05372	SSC05387	SSC05377	Male	2
ASC	12688	SSC05388	SSC05387	SSC05377	Male	1
ASC	12689	SSC05224	SSC05245	SSC05227	Female	2
ASC	12689	SSC05246	SSC05245	SSC05227	Female	1
ASC	12690	12690_p1	12690_fa	12690_mo	Male	2
ASC	12690	12690_s1	12690_fa	12690_mo	Male	1
ASC	12691	SSC05963	SSC05952	SSC05964	Female	2
ASC	12691	SSC05978	SSC05952	SSC05964	Male	1
ASC	12692	SSC06720	SSC07463	SSC06725	Male	2
ASC	12692	SSC06731	SSC07463	SSC06725	Male	1
ASC	12693	SSC04797	SSC04805	SSC04800	Male	2
ASC	12693	SSC04807	SSC04805	SSC04800	Female	1
ASC	12694	SSC05351	SSC05364	SSC05357	Female	2
ASC	12694	SSC05365	SSC05364	SSC05357	Female	1
ASC	12695	31732	31734	31736	Male	1
ASC	12695	31738	31734	31736	Male	2
ASC	12697	SSC05527	SSC05526	SSC05519	Female	1
ASC	12698	SSC06093	SSC06185	SSC06099	Male	2
ASC	12700	12700_p1	12700_fa	12700_mo	Male	2
ASC	12700	12700_s1	12700_fa	12700_mo	Male	1
ASC	12701	12701_p1	12701_fa	12701_mo	Male	2
ASC	12701	12701_s1	12701_fa	12701_mo	Male	1
ASC	12704	SSC06905	SSC06915	SSC06910	Male	2
ASC	12704	SSC06916	SSC06915	SSC06910	Female	1
ASC	12705	SSC05172	SSC05192	SSC05180	Male	2
ASC	12705	SSC05193	SSC05192	SSC05180	Male	1
ASC	12706	SSC06246	SSC06261	SSC06251	Male	2
ASC	12706	SSC06260	SSC06261	SSC06251	Female	1
ASC	12707	SSC06719	SSC06729	SSC06724	Male	2
ASC	12707	SSC06730	SSC06729	SSC06724	Female	1
ASC	12708	SSC06546	SSC06630	SSC06551	Male	2
ASC	12708	SSC06557	SSC06630	SSC06551	Female	1
ASC	12710	12710_p1	12710_fa	12710_mo	Male	2
ASC	12712	SSC05472	SSC05511	SSC05483	Male	2
ASC	12715	SSC05684	SSC05683	SSC05695	Female	1
ASC	12715	SSC05691	SSC05683	SSC05695	Male	2
ASC	12716	SSC05463	SSC05486	SSC05474	Male	2
ASC	12716	SSC05487	SSC05486	SSC05474	Female	1
ASC	12717	12717_p1	12717_fa	12717_mo	Male	2
ASC	12720	SSC05784	SSC05791	SSC05788	Male	2
ASC	12720	SSC05792	SSC05791	SSC05788	Male	1
ASC	12722	SSC05349	SSC05361	SSC05355	Male	2
ASC	12722	SSC05362	SSC05361	SSC05355	Male	1
ASC	12723	SSC06069	SSC06073	SSC06273	Male	2
ASC	12723	SSC06074	SSC06073	SSC06273	Female	1
ASC	12724	SSC05468	SSC05504	SSC05479	Female	2
ASC	12724	SSC05505	SSC05504	SSC05479	Male	1
ASC	12727	SSC05437	SSC05459	SSC05445	Male	2
ASC	12727	SSC05460	SSC05459	SSC05445	Male	1
ASC	12728	SSC09430	SSC09441	SSC09436	Male	2
ASC	12728	SSC09442	SSC09441	SSC09436	Female	1
ASC	12729	SSC05819	SSC05818	SSC05815	Male	1
ASC	12731	12731_p1	12731_fa	12731_mo	Male	2
ASC	12731	12731_s1	12731_fa	12731_mo	Female	1
ASC	12733	SSC05872	SSC05871	SSC05868	Male	2
ASC	12733	SSC05873	SSC05871	SSC05868	Female	1
ASC	12735	SSC05990	SSC05993	SSC05991	Male	2
ASC	12735	SSC05992	SSC05993	SSC05991	Male	1
ASC	12736	SSC05571	SSC05703	SSC05576	Male	2
ASC	12736	SSC05586	SSC05703	SSC05576	Female	1
ASC	12738	SSC05755	SSC05764	SSC05760	Male	2
ASC	12738	SSC05765	SSC05764	SSC05760	Female	1
ASC	12739	SSC06114	SSC06123	SSC06119	Male	2
ASC	12739	SSC06124	SSC06123	SSC06119	Male	1
ASC	12740	12740_p1	12740_fa	12740_mo	Male	2
ASC	12741	6300	6282	6294	Male	2
ASC	12741	8254	6282	6294	Male	1
ASC	12742	SSC05690	SSC05697	SSC05694	Male	2
ASC	12743	SSC06263	SSC06276	SSC06269	Male	2
ASC	12743	SSC06277	SSC06276	SSC06269	Male	1
ASC	12744	5027	4963	4995	Female	2
ASC	12748	SSC06947	SSC06954	SSC06950	Male	2
ASC	12748	SSC06955	SSC06954	SSC06950	Male	1
ASC	12749	12749_p1	12749_fa	12749_mo	Male	2
ASC	12749	12749_s1	12749_fa	12749_mo	Female	1
ASC	12750	SSC07894	SSC07900	SSC07897	Male	2
ASC	12752	6249	6185	12752_mo	Female	2
ASC	12754	SSC06503	SSC06594	SSC06509	Male	2
ASC	12757	SSC05929	SSC05937	SSC05932	Male	2
ASC	12758	SSC06309	SSC06320	SSC06313	Male	2
ASC	12758	SSC06321	SSC06320	SSC06313	Female	1
ASC	12759	SSC06389	SSC06402	SSC06393	Male	2
ASC	12759	SSC06403	SSC06402	SSC06393	Female	1
ASC	12761	70328	70296	70312	Male	2
ASC	12762	12762_p1	12762_fa	12762_mo	Male	2
ASC	12763	SSC06406	SSC06414	SSC06409	Male	2
ASC	12763	SSC06415	SSC06414	SSC06409	Male	1
ASC	12764	SSC06366	SSC06383	SSC06371	Female	2
ASC	12764	SSC06384	SSC06383	SSC06371	Female	1
ASC	12766	SSC05826	SSC05837	SSC05832	Male	2
ASC	12766	SSC05838	SSC05837	SSC05832	Male	1
ASC	12770	SSC05469	SSC05506	SSC05480	Male	2
ASC	12770	SSC05507	SSC05506	SSC05480	Male	1
ASC	12772	SSC05671	SSC05700	SSC05677	Male	2
ASC	12772	SSC05701	SSC05700	SSC05677	Male	1
ASC	12773	SSC05600	SSC05621	SSC05608	Male	2
ASC	12773	SSC05622	SSC05621	SSC05608	Male	1
ASC	12777	SSC05467	SSC05478	SSC05502	Male	2
ASC	12778	SSC05849	SSC05852	SSC05851	Male	2
ASC	12778	SSC05853	SSC05852	SSC05851	Female	1
ASC	12779	SSC06612	SSC06641	SSC06622	Male	2
ASC	12779	SSC06642	SSC06641	SSC06622	Female	1
ASC	12780	12780_p1	12780_fa	12780_mo	Male	2
ASC	12780	12780_s1	12780_fa	12780_mo	Male	1
ASC	12781	12781_p1	12781_fa	12781_mo	Male	2
ASC	12782	SSC06433	SSC06447	SSC06439	Male	2
ASC	12782	SSC06448	SSC06447	SSC06439	Female	1
ASC	12783	12783_p1	12783_fa	12783_mo	Female	2
ASC	12784	SSC05570	SSC05583	SSC05575	Male	2
ASC	12784	SSC05584	SSC05583	SSC05575	Male	1
ASC	12785	SSC05971	SSC05979	SSC05974	Male	2
ASC	12785	SSC05980	SSC05979	SSC05974	Female	1
ASC	12786	SSC07045	SSC07056	SSC07050	Male	2
ASC	12786	SSC07057	SSC07056	SSC07050	Male	1
ASC	12787	SSC05553	SSC05564	SSC05557	Male	2
ASC	12787	SSC05565	SSC05564	SSC05557	Female	1
ASC	12788	SSC06683	SSC06687	SSC06685	Male	2
ASC	12788	SSC06688	SSC06687	SSC06685	Female	1
ASC	12790	SSC05006	SSC05019	SSC05012	Male	2
ASC	12790	SSC05020	SSC05019	SSC05012	Female	1
ASC	12791	12791_p1	12791_fa	12791_mo	Male	2
ASC	12791	12791_s1	12791_fa	12791_mo	Male	1
ASC	12792	SSC05830	SSC05846	SSC05835	Male	2
ASC	12792	SSC05847	SSC05846	SSC05835	Female	1
ASC	12793	12793_p1	12793_fa	12793_mo	Male	2
ASC	12793	12793_s1	12793_fa	12793_mo	Female	1
ASC	12794	SSC06416	SSC06422	SSC06419	Male	2
ASC	12794	SSC06423	SSC06422	SSC06419	Male	1
ASC	12795	SSC05726	SSC05725	SSC05724	Male	1
ASC	12795	SSC12487	SSC05725	SSC05724	Male	2
ASC	12796	SSC05918	SSC05925	SSC05921	Male	2
ASC	12796	SSC05926	SSC05925	SSC05921	Female	1
ASC	12797	SSC06770	SSC06778	SSC06774	Male	2
ASC	12798	SSC04942	SSC04947	SSC04944	Male	2
ASC	12798	SSC04949	SSC04947	SSC04944	Female	1
ASC	12799	SSC05994	SSC06002	SSC05998	Male	2
ASC	12799	SSC06003	SSC06002	SSC05998	Male	1
ASC	12802	SSC05797	SSC05809	SSC05801	Male	2
ASC	12802	SSC05810	SSC05809	SSC05801	Male	1
ASC	12803	SSC06229	SSC06237	SSC06232	Male	2
ASC	12803	SSC06238	SSC06237	SSC06232	Male	1
ASC	12804	12804_p1	12804_fa	12804_mo	Male	2
ASC	12804	12804_s1	12804_fa	12804_mo	Female	1
ASC	12805	12805_p1	12805_fa	12805_mo	Female	2
ASC	12810	5014	4950	4982	Male	2
ASC	12810	6578	4950	4982	Female	1
ASC	12821	SSC05931	SSC06077	SSC05936	Male	2
ASC	12821	SSC05939	SSC06077	SSC05936	Female	1
ASC	12826	SSC06072	SSC06071	SSC06070	Male	1
ASC	12826	SSC06076	SSC06071	SSC06070	Female	2
ASC	12827	SSC06228	SSC06224	SSC06221	Female	2
ASC	12828	12828_p1	12828_fa	12828_mo	Female	2
ASC	12829	SSC07098	SSC07197	SSC07105	Male	2
ASC	12829	SSC07115	SSC07197	SSC07105	Male	1
ASC	12831	SSC06801	SSC06808	SSC06804	Male	2
ASC	12832	SSC06014	SSC06016	SSC06015	Female	2
ASC	12832	SSC06017	SSC06016	SSC06015	Female	1
ASC	12833	SSC07207	SSC07219	SSC07213	Male	2
ASC	12833	SSC07220	SSC07219	SSC07213	Female	1
ASC	12834	12834_p1	12834_fa	12834_mo	Male	2
ASC	12834	12834_s1	12834_fa	12834_mo	Male	1
ASC	12836	SSC06173	SSC06179	SSC06176	Male	2
ASC	12836	SSC06180	SSC06179	SSC06176	Male	1
ASC	12837	SSC05861	SSC05864	SSC05863	Male	2
ASC	12837	SSC05865	SSC05864	SSC05863	Female	1
ASC	12838	SSC06078	SSC06084	SSC06081	Male	2
ASC	12838	SSC06085	SSC06084	SSC06081	Female	1
ASC	12839	12839_p1	12839_fa	12839_mo	Male	2
ASC	12839	12839_s2	12839_fa	12839_mo	Male	1
ASC	12840	SSC06202	SSC06209	SSC06206	Male	2
ASC	12840	SSC06210	SSC06209	SSC06206	Female	1
ASC	12842	12842_p1	12842_fa	12842_mo	Male	2
ASC	12843	SSC06042	SSC06060	SSC06049	Male	2
ASC	12843	SSC06061	SSC06060	SSC06049	Female	1
ASC	12849	70329	70297	70313	Male	2
ASC	12850	SSC05972	SSC05981	SSC05975	Male	2
ASC	12850	SSC05982	SSC05981	SSC05975	Male	1
ASC	12851	SSC06297	SSC06302	SSC06300	Male	2
ASC	12851	SSC06303	SSC06302	SSC06300	Male	1
ASC	12852	SSC06607	SSC06631	SSC06617	Male	2
ASC	12852	SSC06632	SSC06631	SSC06617	Male	1
ASC	12853	12853_p1	12853_fa	12853_mo	Male	2
ASC	12853	12853_s1	12853_fa	12853_mo	Male	1
ASC	12854	12854_p1	12854_fa	12854_mo	Male	2
ASC	12854	12854_s1	12854_fa	12854_mo	Female	1
ASC	12857	SSC06470	SSC06486	SSC06478	Male	2
ASC	12858	SSC06219	SSC06399	SSC06222	Female	2
ASC	12858	SSC06400	SSC06399	SSC06222	Female	1
ASC	12859	SSC06092	SSC06105	SSC06098	Male	2
ASC	12859	SSC06106	SSC06105	SSC06098	Male	1
ASC	12860	SSC06030	SSC06034	SSC06032	Male	2
ASC	12860	SSC06035	SSC06034	SSC06032	Female	1
ASC	12861	SSC05894	SSC05905	SSC05899	Male	2
ASC	12861	SSC05906	SSC05905	SSC05899	Female	1
ASC	12864	SSC06091	SSC06103	SSC06097	Female	2
ASC	12864	SSC06104	SSC06103	SSC06097	Female	1
ASC	12865	SSC05911	SSC05915	SSC05912	Male	2
ASC	12865	SSC05916	SSC05915	SSC05912	Male	1
ASC	12867	SSC06111	SSC06584	SSC06113	Female	2
ASC	12867	SSC06585	SSC06584	SSC06113	Male	1
ASC	12869	SSC04989	SSC04988	SSC04982	Female	1
ASC	12869	SSC04995	SSC04988	SSC04982	Female	2
ASC	12871	SSC06434	SSC06449	SSC06440	Male	2
ASC	12871	SSC06593	SSC06449	SSC06440	Female	1
ASC	12875	SSC06020	SSC06022	SSC06021	Male	2
ASC	12875	SSC06023	SSC06022	SSC06021	Female	1
ASC	12878	SSC06821	SSC06823	SSC06822	Male	2
ASC	12879	SSC05919	SSC05927	SSC05922	Female	2
ASC	12879	SSC05928	SSC05927	SSC05922	Male	1
ASC	12885	SSC05731	SSC05741	SSC05735	Male	2
ASC	12888	12888_p1	12888_fa	12888_mo	Male	2
ASC	12888	12888_s1	12888_fa	12888_mo	Female	1
ASC	12891	SSC05973	SSC05985	SSC05976	Male	2
ASC	12891	SSC05986	SSC05985	SSC05976	Female	1
ASC	12892	SSC05827	SSC05840	SSC05933	Male	2
ASC	12892	SSC05841	SSC05840	SSC05933	Female	1
ASC	12894	SSC06203	SSC06211	SSC06207	Male	2
ASC	12894	SSC06212	SSC06211	SSC06207	Female	1
ASC	12899	SSC06096	SSC06109	SSC06102	Male	2
ASC	12899	SSC06110	SSC06109	SSC06102	Female	1
ASC	12900	SSC07717	SSC07729	SSC07722	Male	2
ASC	12901	SSC05893	SSC05903	SSC05898	Male	2
ASC	12901	SSC05904	SSC05903	SSC05898	Male	1
ASC	12905	SSC03861	SSC03866	SSC03863	Male	2
ASC	12905	SSC03865	SSC03866	SSC03863	Male	1
ASC	12906	SSC07229	SSC07233	SSC07231	Male	2
ASC	12906	SSC07234	SSC07233	SSC07231	Female	1
ASC	12907	SSC06345	SSC06336	SSC06349	Male	2
ASC	12907	SSC06354	SSC06336	SSC06349	Female	1
ASC	12908	12908_p1	12908_fa	12908_mo	Female	2
ASC	12908	12908_s1	12908_fa	12908_mo	Male	1
ASC	12910	SSC05756	SSC05766	SSC05761	Male	2
ASC	12912	SSC05785	SSC05793	SSC05789	Male	2
ASC	12913	12913_p1	12913_fa	12913_mo	Male	2
ASC	12916	SSC06435	SSC06451	SSC06441	Male	2
ASC	12916	SSC06450	SSC06451	SSC06441	Male	1
ASC	12919	SSC11078	SSC11081	SSC11079	Male	2
ASC	12919	SSC11083	SSC11081	SSC11079	Male	1
ASC	12921	SSC06080	SSC06088	SSC06083	Male	2
ASC	12921	SSC06089	SSC06088	SSC06083	Female	1
ASC	12922	SSC06853	SSC06857	SSC06855	Male	2
ASC	12922	SSC06858	SSC06857	SSC06855	Female	1
ASC	12923	SSC06327	SSC06342	SSC06331	Male	2
ASC	12923	SSC06343	SSC06342	SSC06331	Male	1
ASC	12924	SSC06501	SSC06515	SSC06507	Female	2
ASC	12924	SSC06516	SSC06515	SSC06507	Female	1
ASC	12925	12925_p1	12925_fa	12925_mo	Male	2
ASC	12925	12925_s1	12925_fa	12925_mo	Female	1
ASC	12926	SSC06996	SSC07003	SSC06999	Male	2
ASC	12926	SSC07004	SSC07003	SSC06999	Male	1
ASC	12929	SSC06611	SSC06637	SSC06620	Male	2
ASC	12929	SSC06638	SSC06637	SSC06620	Female	1
ASC	12930	SSC06656	SSC06675	SSC06664	Male	2
ASC	12930	SSC06676	SSC06675	SSC06664	Male	1
ASC	12931	SSC06346	SSC06357	SSC06350	Male	2
ASC	12931	SSC06356	SSC06357	SSC06350	Female	1
ASC	12932	SSC05829	SSC05844	SSC05834	Male	2
ASC	12932	SSC05845	SSC05844	SSC05834	Female	1
ASC	12933	4899	4835	4867	Male	2
ASC	12937	SSC06292	SSC06291	SSC06288	Male	1
ASC	12938	SSC06131	SSC06139	SSC06135	Male	2
ASC	12938	SSC06140	SSC06139	SSC06135	Male	1
ASC	12939	SSC05709	SSC05716	SSC05712	Male	2
ASC	12939	SSC05717	SSC05716	SSC05712	Male	1
ASC	12940	SSC06842	SSC06848	SSC06845	Male	2
ASC	12940	SSC06849	SSC06848	SSC06845	Male	1
ASC	12941	12941_p1	12941_fa	12941_mo	Male	2
ASC	12942	SSC06326	SSC06340	SSC06330	Male	2
ASC	12942	SSC06341	SSC06340	SSC06330	Male	1
ASC	12944	SSC05743	SSC05749	SSC05746	Male	2
ASC	12944	SSC05750	SSC05749	SSC05746	Male	1
ASC	12946	SSC06452	SSC06460	SSC06456	Male	2
ASC	12946	SSC06461	SSC06460	SSC06456	Male	1
ASC	12948	12948_p1	12948_fa	12948_mo	Female	2
ASC	12950	SSC06601	SSC06600	SSC06599	Male	2
ASC	12950	SSC06602	SSC06600	SSC06599	Male	1
ASC	12951	SSC06166	SSC06170	SSC06168	Male	2
ASC	12951	SSC06171	SSC06170	SSC06168	Male	1
ASC	12952	SSC07141	SSC07155	SSC07147	Male	2
ASC	12952	SSC07156	SSC07155	SSC07147	Female	1
ASC	12953	SSC06134	SSC06142	SSC06137	Male	2
ASC	12953	SSC06143	SSC06142	SSC06137	Male	1
ASC	12955	SSC06825	SSC06834	SSC06830	Male	2
ASC	12955	SSC06835	SSC06834	SSC06830	Male	1
ASC	12956	SSC06562	SSC06578	SSC06570	Male	2
ASC	12956	SSC06579	SSC06578	SSC06570	Female	1
ASC	12957	SSC06266	SSC06280	SSC06272	Female	2
ASC	12957	SSC06281	SSC06280	SSC06272	Female	1
ASC	12959	SSC06756	SSC06873	SSC06759	Male	2
ASC	12960	SSC05848	SSC05839	SSC05850	Male	2
ASC	12961	12961_p1	12961_fa	12961_mo	Male	2
ASC	12962	SSC06308	SSC06317	SSC06312	Male	2
ASC	12962	SSC06318	SSC06317	SSC06312	Female	1
ASC	12964	SSC06242	SSC06252	SSC06247	Male	2
ASC	12964	SSC06253	SSC06252	SSC06247	Male	1
ASC	12967	SSC06772	SSC06781	SSC12192	Male	2
ASC	12967	SSC06782	SSC06781	SSC12192	Male	1
ASC	12969	SSC05997	SSC06008	SSC06001	Male	2
ASC	12969	SSC06009	SSC06008	SSC06001	Male	1
ASC	12972	SSC06522	SSC06512	SSC06506	Male	2
ASC	12972	SSC06533	SSC06512	SSC06506	Female	1
ASC	12975	SSC06417	SSC06426	SSC06420	Male	2
ASC	12975	SSC06427	SSC06426	SSC06420	Female	1
ASC	12976	SSC06268	SSC06283	SSC06275	Male	2
ASC	12976	SSC06284	SSC06283	SSC06275	Male	1
ASC	12977	SSC06231	SSC06239	SSC06235	Female	2
ASC	12977	SSC06240	SSC06239	SSC06235	Male	1
ASC	12979	SSC06230	SSC06319	SSC06234	Male	2
ASC	12984	SSC06659	SSC06681	SSC06667	Male	2
ASC	12984	SSC06682	SSC06681	SSC06667	Male	1
ASC	12985	12985_p1	12985_fa	12985_mo	Male	2
ASC	12986	12986_p1	12986_fa	12986_mo	Male	2
ASC	12987	12987_p1	12987_fa	12987_mo	Female	2
ASC	12989	SSC06653	SSC06669	SSC06661	Male	2
ASC	12989	SSC06670	SSC06669	SSC06661	Female	1
ASC	12991	12991_p1	12991_fa	12991_mo	Male	2
ASC	12994	12994_p1	12994_fa	12994_mo	Male	2
ASC	12994	12994_s1	12994_fa	12994_mo	Male	1
ASC	12997	SSC06307	SSC06315	SSC06311	Male	2
ASC	12997	SSC06316	SSC06315	SSC06311	Female	1
ASC	12998	70330	70298	70314	Male	2
ASC	13000	SSC07099	SSC07116	SSC07106	Male	2
ASC	13000	SSC07117	SSC07116	SSC07106	Female	1
ASC	13001	SSC06615	SSC06647	SSC06626	Male	2
ASC	13001	SSC06648	SSC06647	SSC06626	Male	1
ASC	13005	SSC06476	SSC06497	SSC06484	Male	2
ASC	13005	SSC06498	SSC06497	SSC06484	Female	1
ASC	13006	SSC07047	SSC06749	SSC07052	Male	2
ASC	13006	SSC07060	SSC06749	SSC07052	Female	1
ASC	13008	5007	4943	4975	Male	2
ASC	13009	13009_p1	13009_fa	13009_mo	Male	2
ASC	13010	SSC06608	SSC06633	SSC06618	Male	2
ASC	13012	SSC06471	SSC06488	SSC06479	Male	2
ASC	13012	SSC06489	SSC06488	SSC06479	Female	1
ASC	13013	SSC06742	SSC06744	SSC06743	Male	2
ASC	13014	13014_p1	13014_fa	13014_mo	Male	2
ASC	13015	SSC06323	SSC06333	SSC06328	Male	2
ASC	13015	SSC06334	SSC06333	SSC06328	Female	1
ASC	13016	SSC06405	SSC06413	SSC06408	Male	2
ASC	13016	SSC06412	SSC06413	SSC06408	Female	1
ASC	13018	SSC06969	SSC06981	SSC06974	Male	2
ASC	13018	SSC06982	SSC06981	SSC06974	Male	1
ASC	13019	SSC06029	SSC06033	SSC06031	Male	2
ASC	13021	SSC06175	SSC06183	SSC06178	Male	2
ASC	13021	SSC06184	SSC06183	SSC06178	Female	1
ASC	13023	13023_p1	13023_fa	13023_mo	Female	2
ASC	13023	13023_s1	13023_fa	13023_mo	Male	1
ASC	13026	68734	68730	68732	Female	1
ASC	13026	68736	68730	68732	Male	2
ASC	13027	13027_p1	13027_fa	13027_mo	Male	2
ASC	13028	SSC06984	SSC06990	SSC06988	Male	2
ASC	13028	SSC07070	SSC06990	SSC06988	Female	1
ASC	13031	5031	4967	4999	Female	2
ASC	13033	13033_p1	13033_fa	13033_mo	Male	2
ASC	13034	13034_p1	13034_fa	13034_mo	Male	2
ASC	13034	13034_s1	13034_fa	13034_mo	Female	1
ASC	13035	SSC06243	SSC06254	SSC06248	Female	2
ASC	13035	SSC06255	SSC06254	SSC06248	Female	1
ASC	13036	SSC06204	SSC06213	SSC06208	Male	2
ASC	13036	SSC06214	SSC06213	SSC06208	Female	1
ASC	13037	SSC06525	SSC06539	SSC06530	Male	2
ASC	13037	SSC06540	SSC06539	SSC06530	Female	1
ASC	13038	SSC06966	SSC06976	SSC06971	Male	2
ASC	13038	SSC06977	SSC06976	SSC06971	Male	1
ASC	13039	SSC06472	SSC06490	SSC06480	Male	2
ASC	13039	SSC06491	SSC06490	SSC06480	Male	1
ASC	13040	SSC06363	SSC06376	SSC06368	Female	2
ASC	13040	SSC06377	SSC06376	SSC06368	Female	1
ASC	13042	SSC06614	SSC06645	SSC06624	Male	2
ASC	13042	SSC06646	SSC06645	SSC06624	Female	1
ASC	13043	SSC06754	SSC06760	SSC06757	Male	2
ASC	13043	SSC06761	SSC06760	SSC06757	Female	1
ASC	13045	13045_p1	13045_fa	13045_mo	Male	2
ASC	13047	SSC09117	SSC07740	SSC09122	Male	2
ASC	13047	SSC09129	SSC07740	SSC09122	Female	1
ASC	13048	4909	4845	4877	Female	2
ASC	13048	6579	4845	4877	Female	1
ASC	13050	SSC06569	SSC06595	SSC06577	Male	2
ASC	13050	SSC06596	SSC06595	SSC06577	Male	1
ASC	13053	SSC06187	SSC06373	SSC06191	Male	2
ASC	13053	SSC06196	SSC06373	SSC06191	Male	1
ASC	13054	SSC06454	SSC06465	SSC06458	Male	2
ASC	13054	SSC06464	SSC06465	SSC06458	Female	1
ASC	13056	SSC06436	SSC06200	SSC06442	Male	2
ASC	13057	SSC06655	SSC06671	SSC06662	Male	2
ASC	13057	SSC06672	SSC06671	SSC06662	Female	1
ASC	13058	31741	31745	31747	Male	2
ASC	13058	31743	31745	31747	Male	1
ASC	13060	SSC06565	SSC06586	SSC06574	Male	2
ASC	13061	SSC06502	SSC06517	SSC06508	Male	2
ASC	13061	SSC06518	SSC06517	SSC06508	Female	1
ASC	13062	13062_p1	13062_fa	13062_mo	Female	2
ASC	13062	13062_s1	13062_fa	13062_mo	Female	1
ASC	13063	SSC06654	SSC06673	SSC06663	Male	2
ASC	13063	SSC06674	SSC06673	SSC06663	Female	1
ASC	13064	68741	68737	68739	Male	1
ASC	13064	68743	68737	68739	Male	2
ASC	13065	SSC06564	SSC06582	SSC06571	Male	2
ASC	13066	SSC06526	SSC06542	SSC06531	Male	2
ASC	13066	SSC06543	SSC06542	SSC06531	Male	1
[truncated: 28,726 more rows]

## Sheet: Table_S7
Cohort	Sample	Chr	Pos	Ref	Alt	Gene	Symbol	CSQ
ASC	A000334	1	930274	C	T	ENSG00000187634	SAMD11	synonymous_variant
ASC	AC01-0062-01	1	946422	C	T	ENSG00000188976	NOC2L	missense_variant
ASC	SSC08728	1	951245	G	T	ENSG00000188976	NOC2L	splice_region_variant
ASC	400-06-106733	1	961517	C	T	ENSG00000187961	KLHL17	missense_variant
ASC	36218	1	961969	G	A	ENSG00000187961	KLHL17	synonymous_variant
ASC	DEASD_1049_001	1	962359	T	C	ENSG00000187961	KLHL17	missense_variant
ASC	09C91113	1	962860	A	C	ENSG00000187961	KLHL17	missense_variant
ASC	GEA347	1	963168	C	T	ENSG00000187961	KLHL17	missense_variant
ASC	840_16au	1	976217	C	A	ENSG00000187642	C1orf170	missense_variant
ASC	CC947_201	1	979138	C	T	ENSG00000187642	C1orf170	missense_variant
ASC	80001100711	1	1035328	A	G	ENSG00000188157	AGRN	splice_region_variant
ASC	SSC05601	1	1040729	G	T	ENSG00000188157	AGRN	synonymous_variant
ASC	ASC_11160-1	1	1040861	GC	G	ENSG00000188157	AGRN	frameshift_variant
ASC	08C78500	1	1047877	G	A	ENSG00000188157	AGRN	missense_variant
ASC	DEASD_1021_001	1	1048215	C	T	ENSG00000188157	AGRN	missense_variant
ASC	08C74824	1	1071893	C	T	ENSG00000237330	RNF223	missense_variant
ASC	DEASD_1004_001	1	1087557	G	A	ENSG00000131591	C1orf159	synonymous_variant
ASC	ASC_11466-1	1	1211584	C	T	ENSG00000186827	TNFRSF4	missense_variant
ASC	EGAN00001101203	1	1213034	G	A	ENSG00000186827	TNFRSF4	missense_variant
ASC	G01_GEA539HI	1	1281782	G	A	ENSG00000162572	SCNN1D	intron_variant
ASC	11563_p1	1	1287138	C	A	ENSG00000162572	SCNN1D	stop_gained
ASC	35911	1	1290349	G	A	ENSG00000162572	SCNN1D	missense_variant
ASC	1419021	1	1290949	CAG	C	ENSG00000162572	SCNN1D	frameshift_variant
ASC	SSC00073	1	1294823	G	A	ENSG00000131584	ACAP3	splice_region_variant
ASC	SSC10898	1	1310988	G	C	ENSG00000169972	PUSL1	missense_variant
ASC	DEASD_2063_001	1	1332410	G	A	ENSG00000169962	TAS1R3	synonymous_variant
ASC	117-03-100255	1	1349039	G	A	ENSG00000107404	DVL1	synonymous_variant
ASC	Disecmas_014P	1	1436998	G	A	ENSG00000179403	VWA1	missense_variant
ASC	08C74837	1	1437138	G	A	ENSG00000179403	VWA1	synonymous_variant
ASC	UK10K_SKUSE5080252	1	1487870	C	T	ENSG00000160072	ATAD3B	missense_variant
ASC	G01_GEA514HI	1	1542318	C	T	ENSG00000160075	SSU72	intron_variant
ASC	234-08-110006	1	1564621	G	A	ENSG00000160075	SSU72	intron_variant
ASC	11057_s1	1	1623394	G	A	ENSG00000197530	MIB2	missense_variant
ASC	EGAN00001101267	1	1625413	C	A	ENSG00000197530	MIB2	missense_variant
ASC	SSC06253	1	1627738	C	A	ENSG00000197530	MIB2	missense_variant
ASC	18D129	1	1628057	G	T	ENSG00000197530	MIB2	synonymous_variant
ASC	DEASD_0301_001	1	1636924	G	T	ENSG00000248333	CDK11B	synonymous_variant
ASC	ASC_11525-1	1	1655480	T	A	ENSG00000248333	CDK11B	missense_variant
ASC	TAS_F6075Y	1	1703591	C	T	ENSG00000008128	CDK11A	missense_variant
ASC	80001103235	1	1738981	C	G	ENSG00000215790	SLC35E2	missense_variant
ASC	294666034600-C	1	1756966	A	C	ENSG00000008130	NADK	intron_variant
ASC	IGM11107	1	1806525	C	T	ENSG00000078369	GNB1	missense_variant
ASC	A1312B	1	1815818	C	T	ENSG00000078369	GNB1	synonymous_variant
ASC	DEASD_0145_001	1	1918071	G	C	ENSG00000178821	TMEM52	missense_variant
ASC	SSC08103	1	1922702	T	C	ENSG00000178821	TMEM52	upstream_gene_variant
ASC	SSC07063	1	1959190	C	T	ENSG00000142609	C1orf222	missense_variant
ASC	G01-GEA-44-HI	1	2135314	C	T	ENSG00000067606	PRKCZ	synonymous_variant
ASC	SSC12193	1	2144207	C	T	ENSG00000067606	PRKCZ	splice_region_variant
ASC	A1312B	1	2185285	G	A	ENSG00000162585	C1orf86	missense_variant
ASC	5331000537507-C	1	2189662	A	AGCCGAGAGGCGGGGCTGCTGGCGGGGGAGCCGAGAGGCGGGGCTGCTGGCGGGGGAGCC	ENSG00000067606	PRKCZ	downstream_gene_variant
ASC	08C78919	1	2303327	C	T	ENSG00000157933	SKI	stop_gained
ASC	ASC_11394-1	1	2306188	C	T	ENSG00000157933	SKI	stop_gained
ASC	ASC_CA_183_A	1	2306756	GGAGCC	G	ENSG00000157933	SKI	frameshift_variant
ASC	CC1388_201	1	2521723	C	T	ENSG00000157881	PANK4	missense_variant
ASC	1655001	1	2556729	G	T	ENSG00000157873	TNFRSF14	missense_variant
ASC	07C69292	1	2557804	G	A	ENSG00000157873	TNFRSF14	missense_variant
ASC	1335012	1	2596636	G	A	ENSG00000142606	MMEL1	synonymous_variant
ASC	GEA378	1	2598259	C	T	ENSG00000142606	MMEL1	missense_variant
ASC	4B858	1	2641413	C	G	ENSG00000215912	TTC34	missense_variant
ASC	200675615_1082034296	1	2641515	G	A	ENSG00000215912	TTC34	synonymous_variant
ASC	11954	1	3244091	TACTG	T	ENSG00000142611	PRDM16	frameshift_variant
ASC	01C05701	1	3411915	C	T	ENSG00000142611	PRDM16	missense_variant
ASC	6244	1	3418727	T	G	ENSG00000142611	PRDM16	synonymous_variant
ASC	3C545	1	3468901	G	A	ENSG00000130762	ARHGEF16	missense_variant
ASC	SSC08488	1	3480519	A	C	ENSG00000130762	ARHGEF16	missense_variant
ASC	9190761	1	3496759	G	A	ENSG00000162591	MEGF6	missense_variant
ASC	TRE_1211	1	3506157	G	A	ENSG00000162591	MEGF6	synonymous_variant
ASC	08C72540	1	3511695	G	C	ENSG00000162591	MEGF6	splice_region_variant
ASC	A000386	1	3514647	G	A	ENSG00000162591	MEGF6	synonymous_variant
ASC	13969_p1	1	3595443	C	T	ENSG00000162591	MEGF6	missense_variant
ASC	SSC11183	1	3602519	C	T	ENSG00000162591	MEGF6	synonymous_variant
ASC	SSC09822	1	3632304	T	G	ENSG00000116213	WRAP73	synonymous_variant
ASC	1057_17au	1	3633660	A	C	ENSG00000116213	WRAP73	intron_variant
ASC	SSC06284	1	3763149	C	T	ENSG00000162592	CCDC27	synonymous_variant
ASC	SSC08812	1	3763384	C	G	ENSG00000162592	CCDC27	missense_variant
ASC	SSC11865	1	3815471	G	A	ENSG00000116198	CEP104	synonymous_variant
ASC	DEASD_4035_001	1	5867665	G	A	ENSG00000131697	NPHP4	intron_variant
ASC	14290_s1	1	5927684	C	T	ENSG00000131697	NPHP4	missense_variant
ASC	08C72794	1	5952711	G	A	ENSG00000131697	NPHP4	missense_variant
ASC	162947	1	5952816	G	A	ENSG00000131697	NPHP4	missense_variant
ASC	11879-1	1	5986213	T	G	ENSG00000131697	NPHP4	missense_variant
ASC	DEASD_0125_001	1	6131658	G	A	ENSG00000116254	CHD5	missense_variant
ASC	80001104634	1	6210938	G	A	ENSG00000158286	RNF207	splice_region_variant
ASC	NDAR_INVLW314LEU_wes1	1	6218254	C	A	ENSG00000158286	RNF207	intron_variant
ASC	GM182974	1	6251299	A	T	ENSG00000158292	GPR153	intron_variant
ASC	DEASD_0088_001	1	6360598	T	C	ENSG00000097021	ACOT7	intron_variant
ASC	SSC09240	1	6440963	G	T	ENSG00000187017	ESPN	synonymous_variant
ASC	3G089	1	6448564	G	A	ENSG00000187017	ESPN	intron_variant
ASC	G01-GEA-41-HI	1	6451942	C	T	ENSG00000187017	ESPN	missense_variant
ASC	08C73987	1	6554504	C	T	ENSG00000173662	TAS1R1	upstream_gene_variant
ASC	AU117A	1	6582241	G	A	ENSG00000204859	ZBTB48	missense_variant
ASC	12299_s1	1	6593546	C	T	ENSG00000162413	KLHL21	missense_variant
ASC	SSC11446	1	6593622	TCC	T	ENSG00000162413	KLHL21	frameshift_variant
ASC	6071002392524-C4	1	6645904	C	T	ENSG00000007923	DNAJC11	missense_variant
ASC	20-0720301-18	1	7736394	C	T	ENSG00000171735	CAMTA1	synonymous_variant
ASC	4403_16au	1	7803808	C	T	ENSG00000049246	PER3	missense_variant
ASC	546-05-104376	1	7808971	A	G	ENSG00000049246	PER3	synonymous_variant
ASC	EL002_201	1	8358664	C	T	ENSG00000142599	RERE	missense_variant
ASC	AU113A	1	8358763	C	T	ENSG00000142599	RERE	missense_variant
ASC	8263	1	8361778	C	A	ENSG00000142599	RERE	missense_variant
ASC	SSC02495	1	8364842	G	T	ENSG00000142599	RERE	splice_region_variant
ASC	G01-GEA-178-HI	1	9014797	C	T	ENSG00000197241	SLC2A7	missense_variant
ASC	SSC03637	1	9367477	C	T	ENSG00000171621	SPSB1	missense_variant
ASC	GEA446	1	9598470	G	A	ENSG00000188807	TMEM201	missense_variant
ASC	36210	1	9613078	C	T	ENSG00000188807	TMEM201	missense_variant
ASC	DEASD_1093_001	1	9972184	A	G	ENSG00000173614	NMNAT1	synonymous_variant
ASC	040-06-105578	1	10007721	CAGA	C	ENSG00000162444	RBP7	inframe_deletion
ASC	8232	1	10106456	G	A	ENSG00000130939	UBE4B	missense_variant
ASC	80001101212	1	10135105	A	G	ENSG00000130939	UBE4B	missense_variant
ASC	5911015411597-C	1	10232345	T	G	ENSG00000054523	KIF1B	missense_variant
ASC	EGAN00001101089	1	10256295	T	G	ENSG00000054523	KIF1B	missense_variant
ASC	ASC_1H696	1	10268190	G	A	ENSG00000054523	KIF1B	missense_variant
ASC	668-04-102347	1	10282523	A	G	ENSG00000054523	KIF1B	missense_variant
ASC	4916	1	10413229	C	T	ENSG00000142657	PGD	synonymous_variant
ASC	GM182008	1	10650869	C	A	ENSG00000130940	CASZ1	intron_variant
ASC	F8293-1	1	10660530	G	C	ENSG00000130940	CASZ1	missense_variant
ASC	TRE_564	1	10948313	G	A	ENSG00000175262	C1orf127	missense_variant
ASC	3316_17au	1	10948922	A	C	ENSG00000175262	C1orf127	intron_variant
ASC	3891021147654-C	1	10957478	C	T	ENSG00000175262	C1orf127	intron_variant
ASC	200675348_1082034309	1	10957747	A	T	ENSG00000175262	C1orf127	missense_variant
ASC	ASC_CA_131_A	1	11026943	A	AT	ENSG00000009724	MASP2	frameshift_variant
ASC	36113	1	11030890	A	G	ENSG00000120948	TARDBP	downstream_gene_variant
ASC	4G659	1	11074251	A	C	ENSG00000171824	EXOSC10	missense_variant
ASC	11104_p1	1	11145000	T	C	ENSG00000198793	MTOR	missense_variant
ASC	4771021312387-C	1	11213404	T	C	ENSG00000198793	MTOR	missense_variant
ASC	08C72260	1	11285823	A	G	ENSG00000120942	UBIAD1	missense_variant
ASC	11843-1	1	11654356	TCGCGAGAGGAGGAGCCGGAGCGCTGCGGGCTG	T	ENSG00000116661	FBXO2	5_prime_UTR_variant
ASC	GEA398	1	11658796	C	T	ENSG00000132879	FBXO44	missense_variant
ASC	F1894-1	1	11676850	G	C	ENSG00000116670	MAD2L2	missense_variant
ASC	11495_p1	1	11746207	C	T	ENSG00000177674	AGTRAP	intron_variant
ASC	227-10-113204	1	11764433	G	A	ENSG00000215910	C1orf167	synonymous_variant
ASC	G01-GEA-44-HI	1	11795162	G	A	ENSG00000177000	MTHFR	missense_variant
ASC	CC1338_202	1	11823708	C	T	ENSG00000011021	CLCN6	missense_variant
ASC	5919	1	11858207	T	G	ENSG00000120937	NPPB	splice_region_variant
ASC	14188_s1	1	11957940	TG	T	ENSG00000083444	PLOD1	frameshift_variant
ASC	TRE_2173	1	12004900	C	T	ENSG00000116688	MFN2	synonymous_variant
ASC	5911015411597-C	1	12022150	C	T	ENSG00000116691	MIIP	missense_variant
ASC	161_18au	1	12192885	G	A	ENSG00000028137	TNFRSF1B	missense_variant
ASC	DEASD_0068_001	1	12276713	C	T	ENSG00000048707	VPS13D	missense_variant
ASC	151454	1	12319501	G	A	ENSG00000048707	VPS13D	synonymous_variant
ASC	10C106332	1	12322652	G	A	ENSG00000048707	VPS13D	synonymous_variant
ASC	G01-GEA-327_HI	1	12348845	G	A	ENSG00000048707	VPS13D	missense_variant
ASC	SSC09591	1	12368575	T	C	ENSG00000048707	VPS13D	missense_variant
ASC	09C95914	1	12666714	C	G	ENSG00000204518	AADACL4	synonymous_variant
ASC	08C74997	1	12775861	A	G	ENSG00000116726	PRAMEF12	synonymous_variant
ASC	SSC06809	1	12777024	C	T	ENSG00000116726	PRAMEF12	missense_variant
ASC	11966_p1	1	12793987	G	T	ENSG00000116721	PRAMEF1	missense_variant
ASC	SSC07506	1	12893428	G	C	ENSG00000187545	PRAMEF10	missense_variant
ASC	SSC09054	1	13342546	C	G	ENSG00000204481	PRAMEF14	missense_variant
ASC	CC1362_201	1	13342588	G	A	ENSG00000204481	PRAMEF14	synonymous_variant
ASC	04C37530	1	13342623	C	A	ENSG00000204481	PRAMEF14	missense_variant
ASC	10C105975	1	13344201	G	C	ENSG00000204481	PRAMEF14	missense_variant
ASC	SSC00332	1	13345227	C	A	ENSG00000204481	PRAMEF14	stop_gained
ASC	DEASD_0238_001	1	13390756	C	T	ENSG00000204479	PRAMEF17	missense_variant
ASC	CC1209_201	1	13610480	G	A	ENSG00000162493	PDPN	missense_variant
ASC	IGM13013	1	15034810	G	A	ENSG00000189337	KAZN	synonymous_variant
ASC	13677_p1	1	15056162	G	A	ENSG00000189337	KAZN	synonymous_variant
ASC	NDAR_INVAR462JT4_wes1	1	15104104	G	A	ENSG00000189337	KAZN	missense_variant
ASC	DEASD_0148_001	1	15219383	C	T	ENSG00000171729	TMEM51	synonymous_variant
ASC	AU0255-0202	1	15219538	C	T	ENSG00000171729	TMEM51	missense_variant
ASC	CC1403_203	1	15219689	A	C	ENSG00000171729	TMEM51	synonymous_variant
ASC	GEA421	1	15466027	GC	G	ENSG00000142615	CELA2A	frameshift_variant
ASC	ASC_142513	1	15487359	G	A	ENSG00000215704	CELA2B	synonymous_variant
ASC	4889	1	15630443	T	G	ENSG00000197312	DDI2	synonymous_variant
ASC	SSC05533	1	15727456	A	G	ENSG00000116786	PLEKHM2	missense_variant
ASC	80001100864	1	15731932	C	T	ENSG00000116786	PLEKHM2	missense_variant
ASC	1580001	1	15738729	G	A	ENSG00000162461	SLC25A34	splice_donor_variant
ASC	DEASD_0241_001	1	15770441	C	T	ENSG00000162458	FBLIM1	missense_variant
ASC	08C74427	1	15872955	C	T	ENSG00000065526	SPEN	missense_variant
ASC	AU226A	1	15909425	A	C	ENSG00000065526	SPEN	missense_variant
ASC	11160_p1	1	15929267	G	GA	ENSG00000065526	SPEN	frameshift_variant
ASC	DEASD_4030_001	1	15932547	A	AG	ENSG00000065526	SPEN	frameshift_variant
ASC	ASC_18D977	1	15933803	C	A	ENSG00000065526	SPEN	missense_variant
ASC	68663	1	15934732	G	C	ENSG00000065526	SPEN	missense_variant
ASC	08C73928	1	15937229	C	T	ENSG00000065526	SPEN	missense_variant
ASC	SSC05666	1	16026209	A	C	ENSG00000186510	CLCNKA	missense_variant
ASC	10644	1	16031741	A	C	ENSG00000186510	CLCNKA	missense_variant
ASC	13062_p1	1	16048372	G	C	ENSG00000184908	CLCNKB	missense_variant
ASC	08C77684	1	16049211	G	A	ENSG00000184908	CLCNKB	missense_variant
ASC	SSC11790	1	16199151	G	A	ENSG00000142632	ARHGEF19	splice_region_variant
ASC	EX12A	1	16256657	T	C	ENSG00000037637	FBXO42	missense_variant
ASC	TRE_956	1	16403765	C	T	ENSG00000187144	SPATA21	missense_variant
ASC	NDAR_INVPC670BF4_wes1	1	16924341	A	G	ENSG00000058453	CROCC	synonymous_variant
ASC	NDAR_INVWZ191ZAM_wes1	1	16924341	A	G	ENSG00000058453	CROCC	synonymous_variant
ASC	1247_18au	1	16975546	T	C	ENSG00000117122	MFAP2	intron_variant
ASC	128664023073-C	1	17054256	T	C	ENSG00000117118	SDHB	upstream_gene_variant
ASC	10C116619	1	17074890	C	T	ENSG00000117115	PADI2	synonymous_variant
ASC	NDAR_INVNB971TGY_wes1	1	17205287	G	A	ENSG00000142623	PADI1	missense_variant
ASC	GM180938	1	17224488	C	T	ENSG00000142623	PADI1	intron_variant
ASC	NDAR_INVEB022VLQ_wes1	1	17270243	T	G	ENSG00000142619	PADI3	missense_variant
ASC	TAS_F0134Y	1	17342070	C	T	ENSG00000159339	PADI4	synonymous_variant
ASC	5905	1	17580622	G	T	ENSG00000074964	ARHGEF10L	missense_variant
ASC	SSC09251	1	17627447	G	A	ENSG00000074964	ARHGEF10L	missense_variant
ASC	78729	1	17637970	G	A	ENSG00000074964	ARHGEF10L	synonymous_variant
ASC	4916	1	17696908	C	A	ENSG00000074964	ARHGEF10L	missense_variant
ASC	334-07-108660	1	17697271	G	C	ENSG00000074964	ARHGEF10L	missense_variant
ASC	DEASD_2056_001	1	18481553	G	A	ENSG00000179023	KLHDC7A	missense_variant
ASC	200675402_1082034616	1	18840315	G	T	ENSG00000179002	TAS1R2	missense_variant
ASC	SSC09495	1	18874474	G	C	ENSG00000159423	ALDH4A1	missense_variant
ASC	200675515_1082034250	1	19076860	G	C	ENSG00000127481	UBR4	missense_variant
ASC	AGG0064	1	19104241	A	G	ENSG00000127481	UBR4	synonymous_variant
ASC	SSC09487	1	19112851	C	T	ENSG00000127481	UBR4	missense_variant
ASC	144-11-113759	1	19114933	C	T	ENSG00000127481	UBR4	missense_variant
ASC	09C87498	1	19120217	G	A	ENSG00000127481	UBR4	missense_variant
ASC	31743	1	19126590	G	A	ENSG00000127481	UBR4	synonymous_variant
ASC	152307	1	19129077	A	G	ENSG00000127481	UBR4	splice_region_variant
ASC	35938	1	19155039	C	T	ENSG00000127481	UBR4	missense_variant
ASC	9190743	1	19161059	A	G	ENSG00000127481	UBR4	missense_variant
ASC	G01-GEA-143-HI	1	19168160	T	A	ENSG00000127481	UBR4	missense_variant
ASC	ASC_18D977	1	19193456	C	T	ENSG00000127481	UBR4	missense_variant
ASC	70477	1	19201798	T	G	ENSG00000127481	UBR4	missense_variant
ASC	539673010041-C	1	19268629	G	A	ENSG00000211454	AKR7L	synonymous_variant
ASC	EGAN00001100990	1	19270777	G	A	ENSG00000211454	AKR7L	synonymous_variant
ASC	11330_s1	1	19311891	G	A	ENSG00000053371	AKR7A2	synonymous_variant
ASC	9486-1	1	19327558	T	TCCCTCCCTCCCTCCCTCCCTC	ENSG00000040487	PQLC2	intron_variant
ASC	68685	1	19683379	G	C	ENSG00000162542	TMCO4	synonymous_variant
ASC	DEASD_0044_001	1	20190727	G	A	ENSG00000162543	UBXN10	missense_variant
ASC	SSC06736	1	20639952	C	T	ENSG00000158828	PINK1	stop_gained
ASC	SSC07553	1	20684938	A	C	ENSG00000117245	KIF17	missense_variant
ASC	153009	1	20725948	T	C	ENSG00000189410	SH2D5	missense_variant
ASC	294666034600-C	1	20780436	G	A	ENSG00000127483	HP1BP3	missense_variant
ASC	ASC_18D953	1	20841015	C	T	ENSG00000075151	EIF4G3	missense_variant
ASC	9486-1	1	20893397	CTCT	C	ENSG00000075151	EIF4G3	intron_variant
ASC	14308_p1	1	21257524	C	T	ENSG00000117298	ECE1	splice_donor_variant
ASC	SSC06003	1	21290191	G	A	ENSG00000117298	ECE1	intron_variant
ASC	DEASD_0277_001	1	21602866	C	T	ENSG00000076864	RAP1GAP	synonymous_variant
ASC	10C108736	1	21704259	T	A	ENSG00000090686	USP48	splice_region_variant
ASC	SSC11790	1	21706469	C	T	ENSG00000090686	USP48	missense_variant
ASC	SSC01018	1	21846156	C	T	ENSG00000142798	HSPG2	missense_variant
ASC	36097	1	21846188	A	C	ENSG00000142798	HSPG2	missense_variant
ASC	NDAR_INVWK012EYC_wes1	1	21847951	C	T	ENSG00000142798	HSPG2	splice_region_variant
ASC	SSC00193	1	21872737	G	T	ENSG00000142798	HSPG2	stop_gained
ASC	4771021312387-C	1	21880681	T	C	ENSG00000142798	HSPG2	missense_variant
ASC	F10267-1	1	21888695	C	G	ENSG00000142798	HSPG2	intron_variant
ASC	09C79779	1	21986638	C	T	ENSG00000219073	CELA3B	synonymous_variant
ASC	G01-GEA-129-HI	1	22003063	C	T	ENSG00000142789	CELA3A	missense_variant
ASC	272-06-106053	1	22005531	G	A	ENSG00000142789	CELA3A	missense_variant
ASC	SSC03321	1	22490160	T	C	ENSG00000184677	ZBTB40	missense_variant
ASC	12828_p1	1	22517380	G	A	ENSG00000184677	ZBTB40	missense_variant
ASC	SSC02765	1	22647438	C	T	ENSG00000159189	C1QC	synonymous_variant
ASC	NDAR_INVGG001GYA_wes1	1	22906841	A	G	ENSG00000133216	EPHB2	missense_variant
ASC	DEASD_0337_001	1	22906864	C	T	ENSG00000133216	EPHB2	synonymous_variant
ASC	13128_p1	1	22910448	C	T	ENSG00000133216	EPHB2	stop_gained
ASC	08C71716	1	22960045	C	T	ENSG00000215906	LACTBL1	missense_variant
ASC	SSC08711	1	23092618	G	A	ENSG00000169641	LUZP1	synonymous_variant
ASC	SSC03540	1	23193924	G	T	ENSG00000179546	HTR1D	missense_variant
ASC	AU026A	1	23310663	G	A	ENSG00000125944	HNRNPR	missense_variant
ASC	SSC03844	1	23310808	C	G	ENSG00000125944	HNRNPR	missense_variant
ASC	ASC_NP254	1	23318521	C	T	ENSG00000125944	HNRNPR	missense_variant
ASC	NDAR_INVCC187LU8_wes1	1	23434210	T	C	ENSG00000088280	ASAP3	intron_variant
ASC	11152_s1	1	23434262	A	G	ENSG00000088280	ASAP3	missense_variant
ASC	3035_17au	1	23559402	C	T	ENSG00000117318	ID3	missense_variant
ASC	AU_265	1	23794302	C	T	ENSG00000011009	LYPLA2	missense_variant
ASC	05HI3870A	1	23961589	A	G	ENSG00000189266	PNRC2	synonymous_variant
ASC	SSC05954	1	23961761	C	T	ENSG00000189266	PNRC2	missense_variant
ASC	200675515_1082034250	1	24061053	G	A	ENSG00000142661	MYOM3	splice_region_variant
ASC	SSC07950	1	24080091	G	A	ENSG00000142661	MYOM3	synonymous_variant
ASC	NDAR_INVVB838HW9_wes1	1	24081380	G	A	ENSG00000142661	MYOM3	missense_variant
ASC	13962_s1	1	24134256	G	A	ENSG00000142677	IL22RA1	synonymous_variant
ASC	DEASD_0278_001	1	24180767	T	C	ENSG00000185436	IFNLR1	missense_variant
ASC	14403_s1	1	24180849	GCCT	G	ENSG00000185436	IFNLR1	inframe_deletion
ASC	12320_p1	1	24337687	C	T	ENSG00000158055	GRHL3	synonymous_variant
ASC	SSC02514	1	24650079	C	T	ENSG00000133226	SRRM1	missense_variant
ASC	11C119398	1	25242599	A	C	ENSG00000117616	C1orf63	missense_variant
ASC	IGM10609	1	25448883	CT	C	ENSG00000204178	TMEM57	frameshift_variant
ASC	B208603	1	25458660	A	T	ENSG00000204178	TMEM57	missense_variant
ASC	9190783	1	25484226	G	A	ENSG00000204178	TMEM57	missense_variant
ASC	13614_p1	1	25484281	G	A	ENSG00000204178	TMEM57	splice_region_variant
ASC	SSC05584	1	25563772	G	T	ENSG00000157978	LDLRAP1	missense_variant
ASC	35992	1	25808699	G	T	ENSG00000162430	SEPN1	missense_variant
ASC	13737_s1	1	25972561	G	C	ENSG00000158006	PAFAH2	missense_variant
ASC	14403_p1	1	26031256	T	G	ENSG00000158008	EXTL1	missense_variant
ASC	CC1279_202	1	26039292	G	A	ENSG00000158014	SLC30A2	synonymous_variant
ASC	160153_0	1	26043640	C	A	ENSG00000158014	SLC30A2	intron_variant
ASC	10C109049	1	26057313	G	A	ENSG00000158022	TRIM63	missense_variant
ASC	08C77057	1	26122038	C	T	ENSG00000175087	PDIK1L	stop_gained
ASC	08C76999	1	26122299	A	G	ENSG00000175087	PDIK1L	missense_variant
ASC	NDAR_INVZT109BL0_wes1	1	26122543	A	G	ENSG00000175087	PDIK1L	missense_variant
ASC	10002271002706945-C	1	26269480	G	A	ENSG00000130695	CEP85	synonymous_variant
ASC	AC02-1205-04	1	26282766	G	A	ENSG00000158062	UBXN11	missense_variant
ASC	GEA479	1	26438214	G	T	ENSG00000117682	DHDDS	missense_variant
ASC	10605	1	26457840	C	T	ENSG00000117682	DHDDS	missense_variant
ASC	ASC_CA_03_A	1	26530771	C	T	ENSG00000117676	RPS6KA1	synonymous_variant
ASC	NDAR_INVEG601VP6_wes1	1	26762315	A	T	ENSG00000117713	ARID1A	synonymous_variant
ASC	2J788	1	26794454	G	A	ENSG00000060642	PIGV	synonymous_variant
ASC	CC1093_201	1	26848667	G	A	ENSG00000204160	ZDHHC18	missense_variant
ASC	35919	1	26863935	G	A	ENSG00000175793	SFN	synonymous_variant
ASC	5F620	1	26951486	G	A	ENSG00000175707	C1orf172	missense_variant
ASC	ASC_11525-1	1	27006680	C	A	ENSG00000158246	FAM46B	missense_variant
ASC	5023	1	27114108	C	G	ENSG00000090020	SLC9A1	synonymous_variant
ASC	SSC03053	1	27303647	G	T	ENSG00000142784	WDTC1	missense_variant
ASC	SSC06646	1	27356397	C	T	ENSG00000142733	MAP3K6	missense_variant
ASC	F9212-1	1	27362966	G	T	ENSG00000142733	MAP3K6	missense_variant
ASC	SSC04784	1	27364233	G	T	ENSG00000142733	MAP3K6	synonymous_variant
ASC	200675509_1082034166	1	27394689	C	T	ENSG00000181773	GPR3	synonymous_variant
ASC	SSC08088	1	27550357	G	GT	ENSG00000126705	AHDC1	frameshift_variant
ASC	A1393B	1	27550641	G	T	ENSG00000126705	AHDC1	missense_variant
ASC	12568_s1	1	27668336	C	A	ENSG00000126709	IFI6	missense_variant
ASC	SSC05154	1	27955710	G	A	ENSG00000130768	SMPDL3B	synonymous_variant
ASC	11057_p1	1	28269221	G	C	ENSG00000130766	SESN2	synonymous_variant
ASC	5312	1	28269228	G	A	ENSG00000130766	SESN2	missense_variant
ASC	A1335B	1	28465795	A	G	ENSG00000204138	PHACTR4	missense_variant
ASC	SSC11965	1	28690149	A	G	ENSG00000162419	GMEB1	synonymous_variant
ASC	GM182291	1	28742475	T	C	ENSG00000198492	YTHDF2	missense_variant
ASC	DEASD_0198_001	1	29053120	G	A	ENSG00000159023	EPB41	synonymous_variant
ASC	10003561017619120-C	1	29325296	G	C	ENSG00000060656	PTPRU	synonymous_variant
ASC	200675438_1082035043	1	30721518	G	A	ENSG00000162510	MATN1	missense_variant
ASC	NDAR_INVLT014TFN_wes1	1	30873351	C	T	ENSG00000162512	SDC3	missense_variant
ASC	68752	1	30876917	T	C	ENSG00000162512	SDC3	missense_variant
ASC	09C85235	1	30964881	G	A	ENSG00000134644	PUM1	missense_variant
ASC	AU1433303	1	31183838	G	A	ENSG00000084628	NKAIN1	synonymous_variant
ASC	DEASD_0296_001	1	31281449	C	A	ENSG00000060688	SNRNP40	synonymous_variant
ASC	09C79813	1	31433076	C	G	ENSG00000168528	SERINC2	missense_variant
ASC	06C59211	1	31652682	G	A	ENSG00000084636	COL16A1	missense_variant
ASC	CC1330_201	1	31679843	C	T	ENSG00000084636	COL16A1	synonymous_variant
ASC	DEASD_1097_001	1	31680075	G	T	ENSG00000084636	COL16A1	synonymous_variant
ASC	CC1247_202	1	31689806	T	G	ENSG00000084636	COL16A1	missense_variant
ASC	13390_p1	1	31741661	G	A	ENSG00000121753	BAI2	synonymous_variant
ASC	13390_s1	1	31741661	G	A	ENSG00000121753	BAI2	synonymous_variant
ASC	CC1376_202	1	31793828	T	C	ENSG00000134668	SPOCD1	missense_variant
ASC	NDAR_INVNX928JZW_wes1	1	31908945	C	T	ENSG00000184007	PTP4A2	synonymous_variant
ASC	TRE_1729	1	32030424	T	TGGGGAAGATTCTTGGACCAC	ENSG00000121774	KHDRBS1	splice_region_variant
ASC	SSC11925	1	32077257	C	T	ENSG00000121775	TMEM39B	stop_gained
ASC	UK10K_SKUSE5080230	1	32091919	A	G	ENSG00000121775	TMEM39B	missense_variant
ASC	SSC00092	1	32100509	G	A	ENSG00000121775	TMEM39B	missense_variant
ASC	SSC12057	1	32204360	T	C	ENSG00000160050	CCDC28B	missense_variant
ASC	36185	1	32207113	G	A	ENSG00000160051	IQCC	missense_variant
ASC	SSC11661	1	32209323	A	G	ENSG00000222046	DCDC2B	missense_variant
ASC	6249	1	32285700	A	C	ENSG00000182866	LCK	missense_variant
ASC	SSC03827	1	32324536	C	T	ENSG00000116478	HDAC1	missense_variant
ASC	120976	1	32362060	T	TGCCCGG	ENSG00000225828	FAM229A	inframe_insertion
ASC	SSC10854	1	32363809	G	A	ENSG00000162526	TSSK3	synonymous_variant
ASC	G01-GEA-89-HI	1	32386869	C	T	ENSG00000160058	BSDC1	synonymous_variant
ASC	10C105646	1	32386880	CCA	C	ENSG00000160058	BSDC1	frameshift_variant
ASC	SSC06503	1	32695659	C	CATCAAGGT	ENSG00000162520	SYNC	frameshift_variant
ASC	079-05-103425	1	32770501	A	AGCCGGAGAGT	ENSG00000162522	KIAA1522	frameshift_variant
ASC	DEASD_0340_001	1	32771325	C	G	ENSG00000162522	KIAA1522	missense_variant
ASC	SSC03000	1	32889001	C	T	ENSG00000121905	HPCA	missense_variant
ASC	80001103247	1	33158258	TG	T	ENSG00000116525	TRIM62	frameshift_variant
ASC	1536023	1	33281652	CAG	C	ENSG00000160094	ZNF362	frameshift_variant
ASC	SSC10305	1	33330206	G	A	ENSG00000134686	PHC2	synonymous_variant
ASC	A000426	1	33491412	G	A	ENSG00000121903	ZSCAN20	missense_variant
ASC	SSC07726	1	33864328	C	T	ENSG00000176256	HMGB4	missense_variant
ASC	08C74533	1	34197481	G	T	ENSG00000142698	C1orf94	missense_variant
ASC	14420_p1	1	34784786	C	A	ENSG00000188910	GJB3	synonymous_variant
ASC	11356_s1	1	34900099	G	A	ENSG00000116544	DLGAP3	missense_variant
ASC	767_16au	1	34904461	G	A	ENSG00000116544	DLGAP3	missense_variant
ASC	047-07-107703	1	34905140	C	T	ENSG00000116544	DLGAP3	missense_variant
ASC	TRE_825	1	34988536	G	A	ENSG00000163867	ZMYM6	missense_variant
ASC	SSC00713	1	35011929	T	C	ENSG00000163867	ZMYM6	missense_variant
ASC	5330	1	35190504	T	C	ENSG00000116560	SFPQ	missense_variant
ASC	A1442B	1	35190783	AG	A	ENSG00000116560	SFPQ	frameshift_variant
ASC	1912_15au	1	35192475	G	C	ENSG00000116560	SFPQ	missense_variant
ASC	C234403	1	35381609	A	T	ENSG00000146463	ZMYM4	stop_gained
ASC	SSC02357	1	35434988	C	T	ENSG00000142687	KIAA0319L	missense_variant
ASC	10C110016	1	35561044	C	T	ENSG00000020129	NCDN	missense_variant
ASC	09C85478	1	35817029	G	T	ENSG00000134698	AGO4	missense_variant
ASC	AU0078-0202	1	35832161	A	T	ENSG00000134698	AGO4	synonymous_variant
ASC	GM181797	1	35834231	C	G	ENSG00000134698	AGO4	intron_variant
ASC	AU172A	1	35841237	G	T	ENSG00000134698	AGO4	missense_variant
ASC	GEA432	1	35841418	C	T	ENSG00000134698	AGO4	missense_variant
ASC	Disecmas_081P	1	35893694	CCTT	C	ENSG00000092847	AGO1	inframe_deletion
ASC	SSC03064	1	35901517	C	T	ENSG00000092847	AGO1	missense_variant
ASC	NDAR_INVRN099AG1_wes1	1	36009009	G	A	ENSG00000126070	AGO3	missense_variant
ASC	NDAR_INVGJ169ZP5_wes1	1	36039774	A	T	ENSG00000126070	AGO3	intron_variant
ASC	1392002	1	36085062	C	T	ENSG00000092850	TEKT2	synonymous_variant
ASC	10C117850	1	36091655	T	C	ENSG00000116863	ADPRHL2	missense_variant
ASC	09C99824	1	36139736	G	C	ENSG00000054116	TRAPPC3	missense_variant
ASC	EGAN00001101334	1	36286860	C	T	ENSG00000054118	THRAP3	synonymous_variant
ASC	70475	1	36293861	A	G	ENSG00000054118	THRAP3	missense_variant
ASC	08C72719	1	36300999	C	T	ENSG00000054118	THRAP3	missense_variant
ASC	80001103390	1	36475426	G	A	ENSG00000119535	CSF3R	synonymous_variant
ASC	G01-GEA-34-HI	1	36817241	A	G	ENSG00000163873	GRIK3	missense_variant
ASC	08C73777	1	36859890	T	C	ENSG00000163873	GRIK3	missense_variant
ASC	GEA349	1	36859957	G	C	ENSG00000163873	GRIK3	missense_variant
ASC	4771021312387-C	1	37480229	C	T	ENSG00000163874	ZC3H12A	intron_variant
ASC	1000262100274511-C	1	37540325	C	T	ENSG00000163877	SNIP1	missense_variant
ASC	13267_s1	1	37582236	C	T	ENSG00000134697	GNL2	missense_variant
ASC	1245011	1	37700523	T	TCAAAAGGTGTCCTCCATCCAAGAAGAGAACTCAGTCCATACAAGGAAAAGGAAAAGGGAAAAGGTC	ENSG00000134690	CDCA8	splice_region_variant
ASC	36186	1	37731472	C	T	ENSG00000183317	EPHA10	synonymous_variant
ASC	14407_s1	1	37808421	G	T	ENSG00000197982	C1orf122	missense_variant
ASC	SSC00490	1	37815324	G	T	ENSG00000188786	MTF1	missense_variant
ASC	12703_p1	1	37945769	C	T	ENSG00000204084	INPP5B	missense_variant
ASC	386-05-103537	1	38856894	G	A	ENSG00000116954	RRAGC	synonymous_variant
ASC	13773_p1	1	38859454	G	C	ENSG00000116954	RRAGC	missense_variant
ASC	A202403	1	39231187	C	T	ENSG00000127603	MACF1	missense_variant
ASC	68605	1	39324221	A	G	ENSG00000127603	MACF1	missense_variant
ASC	C218203	1	39333345	A	C	ENSG00000127603	MACF1	intron_variant
ASC	F5980-1	1	39360917	T	C	ENSG00000127603	MACF1	synonymous_variant
ASC	14196_p1	1	39372560	A	G	ENSG00000127603	MACF1	missense_variant
ASC	131-11-113849	1	39411904	C	T	ENSG00000127603	MACF1	intron_variant
ASC	A1404B	1	39414028	ACCT	A	ENSG00000127603	MACF1	intron_variant
ASC	SSC08114	1	39453790	C	T	ENSG00000127603	MACF1	synonymous_variant
ASC	EGAN00001101026	1	39632670	T	G	ENSG00000163909	HEYL	missense_variant
ASC	632-04-102829	1	39659419	C	T	ENSG00000116981	NT5C1A	missense_variant
ASC	09C89982	1	40301334	G	A	ENSG00000049089	COL9A2	stop_gained
ASC	4116_18AU	1	40302564	C	T	ENSG00000049089	COL9A2	intron_variant
ASC	09C99453	1	40303553	G	A	ENSG00000049089	COL9A2	stop_gained
ASC	006654790087-C	1	40314224	T	C	ENSG00000049089	COL9A2	missense_variant
ASC	SSC07381	1	40409787	T	A	ENSG00000084070	SMAP2	stop_gained
ASC	3C563	1	40495466	G	A	ENSG00000187815	ZFP69	missense_variant
ASC	SSC05325	1	40495761	A	G	ENSG00000187815	ZFP69	missense_variant
ASC	05HI4559A	1	40753163	G	A	ENSG00000066136	NFYC	missense_variant
ASC	SSC10649	1	41028655	C	T	ENSG00000010803	SCMH1	missense_variant
ASC	444-05-103840	1	41048837	TC	T	ENSG00000010803	SCMH1	frameshift_variant
ASC	G01-GEA-168-HI	1	41116922	C	CTTGTGGAAAATCCTGATGGGAGCCATCTCTGCTCCAT	ENSG00000010803	SCMH1	frameshift_variant
ASC	G01-GEA-167-HI	1	41513093	C	T	ENSG00000127124	HIVEP3	missense_variant
ASC	GEA347	1	41524784	G	A	ENSG00000127124	HIVEP3	synonymous_variant
ASC	767_16au	1	41580880	G	A	ENSG00000127124	HIVEP3	synonymous_variant
ASC	SSC03535	1	41583044	C	CG	ENSG00000127124	HIVEP3	frameshift_variant
ASC	08C77554	1	42163445	G	A	ENSG00000197273	GUCA2A	missense_variant
ASC	ASC_CA_133_A	1	42449953	G	A	ENSG00000066185	ZMYND12	missense_variant
ASC	SSC07370	1	42747723	C	T	ENSG00000117385	LEPRE1	splice_region_variant
ASC	11196_p1	1	42766534	G	T	ENSG00000117385	LEPRE1	stop_gained
ASC	GEA378	1	42767384	C	T	ENSG00000164008	C1orf50	stop_gained
ASC	9190777	1	42775217	G	A	ENSG00000164008	C1orf50	synonymous_variant
ASC	226-10-113203	1	42849664	ACT	A	ENSG00000164011	ZNF691	frameshift_variant
ASC	SSC03317	1	42927087	G	A	ENSG00000117394	SLC2A1	missense_variant
ASC	11382_s1	1	43199498	G	A	ENSG00000243710	WDR65	missense_variant
ASC	G01_GEA522HI	1	43206810	AAG	A	ENSG00000243710	WDR65	frameshift_variant
ASC	DEASD_1098_001	1	43209808	CATG	C	ENSG00000243710	WDR65	inframe_deletion
ASC	08C73081	1	43311788	A	G	ENSG00000066056	TIE1	missense_variant
ASC	SSC05753	1	43339281	T	C	ENSG00000117400	MPL	synonymous_variant
ASC	GM181795	1	43348991	C	T	ENSG00000117400	MPL	missense_variant
ASC	EGAN00001100911	1	43349320	G	T	ENSG00000117400	MPL	missense_variant
ASC	SSC02936	1	43364140	A	C	ENSG00000117399	CDC20	downstream_gene_variant
ASC	SSC05512	1	43364631	C	T	ENSG00000066322	ELOVL1	missense_variant
ASC	1842001	1	43364998	G	A	ENSG00000066322	ELOVL1	missense_variant
ASC	ASC_3B569	1	43426794	C	T	ENSG00000198198	SZT2	synonymous_variant
ASC	SSC09647	1	43428116	G	A	ENSG00000198198	SZT2	missense_variant
ASC	EX12A	1	43431719	C	T	ENSG00000198198	SZT2	missense_variant
ASC	140-03-100333	1	43442353	G	T	ENSG00000198198	SZT2	missense_variant
ASC	80001100711	1	43553836	C	T	ENSG00000142949	PTPRF	missense_variant
ASC	37046	1	43591022	A	C	ENSG00000142949	PTPRF	missense_variant
ASC	SSC00474	1	43591047	G	A	ENSG00000142949	PTPRF	missense_variant
ASC	14381_p1	1	43598853	G	A	ENSG00000142949	PTPRF	synonymous_variant
ASC	08C72840	1	43606343	A	G	ENSG00000142949	PTPRF	missense_variant
ASC	14308_s1	1	43606358	G	A	ENSG00000142949	PTPRF	missense_variant
ASC	01C05703	1	43609444	C	A	ENSG00000142949	PTPRF	missense_variant
ASC	SSC03032	1	43617534	C	T	ENSG00000142949	PTPRF	synonymous_variant
ASC	200675689_1082034232	1	43666493	C	T	ENSG00000066135	KDM4A	missense_variant
ASC	11642_s1	1	43704103	A	T	ENSG00000066135	KDM4A	missense_variant
ASC	4900	1	43736284	C	T	ENSG00000126091	ST3GAL3	missense_variant
ASC	ASC_11273-1	1	43736342	C	T	ENSG00000126091	ST3GAL3	missense_variant
ASC	ASDFI_1628	1	43992340	C	T	ENSG00000159214	CCDC24	synonymous_variant
ASC	AC05-0007-04	1	43997636	C	G	ENSG00000196517	SLC6A9	missense_variant
ASC	NDAR_INVZW891AN2_wes1	1	44129753	C	G	ENSG00000171872	KLF17	missense_variant
ASC	AU11304	1	44214849	G	A	ENSG00000178028	DMAP1	missense_variant
ASC	EGAN00001101354	1	44645465	C	T	ENSG00000187147	RNF220	synonymous_variant
ASC	3E475	1	44753158	G	T	ENSG00000142945	KIF2C	missense_variant
ASC	13720_s1	1	44806594	C	T	ENSG00000188396	TCTEX1D4	synonymous_variant
ASC	359-09-111818	1	44827089	A	C	ENSG00000117425	PTCH2	splice_region_variant
ASC	AU0251-0202	1	44830879	G	T	ENSG00000117425	PTCH2	missense_variant
ASC	08C75910	1	45010551	C	A	ENSG00000126107	HECTD3	synonymous_variant
ASC	EX17A	1	45327966	T	C	ENSG00000186603	HPDL	missense_variant
ASC	13317_p1	1	45332258	C	T	ENSG00000132781	MUTYH	missense_variant
ASC	TRE_1714	1	45332614	C	T	ENSG00000132781	MUTYH	missense_variant
ASC	SSC00284	1	45457711	ACCT	A	ENSG00000070759	TESK2	inframe_deletion
ASC	11284_s1	1	45515659	T	C	ENSG00000117450	PRDX1	synonymous_variant
ASC	CC1049_201	1	45602270	T	C	ENSG00000132780	NASP	synonymous_variant
ASC	05C45659	1	45693777	C	T	ENSG00000159596	TMEM69	missense_variant
ASC	G01-GEA-134-HI	1	46031462	G	T	ENSG00000086015	MAST2	missense_variant
ASC	SSC09204	1	46032378	G	A	ENSG00000086015	MAST2	missense_variant
ASC	DEASD_0048_001	1	46034851	G	A	ENSG00000086015	MAST2	synonymous_variant
ASC	10001071002700288-C	1	46035128	G	A	ENSG00000086015	MAST2	missense_variant
ASC	DEASD_0426_001	1	46035547	A	G	ENSG00000086015	MAST2	synonymous_variant
ASC	CA168A2	1	46043793	G	C	ENSG00000117461	PIK3R3	stop_gained
ASC	DEASD_1099_001	1	46055835	C	A	ENSG00000117461	PIK3R3	missense_variant
ASC	NDAR_INVVZ672CVN_wes1	1	46220086	A	G	ENSG00000171357	LURAP1	missense_variant
ASC	DEASD_0072_001	1	46512150	C	A	ENSG00000197587	DMBX1	missense_variant
ASC	SSC08475	1	46512344	T	G	ENSG00000197587	DMBX1	synonymous_variant
ASC	127-06-105924	1	46561513	C	T	ENSG00000079277	MKNK1	missense_variant
ASC	13095_s1	1	46610106	T	A	ENSG00000142961	MOB3C	missense_variant
ASC	07C69977	1	46933041	A	G	ENSG00000187048	CYP4A11	missense_variant
ASC	TRE_492	1	46934281	C	T	ENSG00000187048	CYP4A11	missense_variant
ASC	160783	1	46935108	C	A	ENSG00000187048	CYP4A11	missense_variant
ASC	228-07-108210	1	46936694	C	T	ENSG00000187048	CYP4A11	synonymous_variant
ASC	SSC07624	1	47068623	T	C	ENSG00000186160	CYP4Z1	missense_variant
ASC	11993-1	1	47098976	T	G	ENSG00000186160	CYP4Z1	intron_variant
ASC	SSC06035	1	47144727	G	A	ENSG00000162365	CYP4A22	missense_variant
ASC	6264	1	47281143	T	C	ENSG00000123473	STIL	missense_variant
ASC	F10209-1	1	47287557	A	G	ENSG00000123473	STIL	missense_variant
ASC	1000231664189789-C	1	47778455	TGTG	T	ENSG00000269113	TRABD2B	inframe_deletion
ASC	5891019524600-C	1	47994159	G	A	ENSG00000269113	TRABD2B	missense_variant
ASC	11052_s1	1	48232110	G	A	ENSG00000117834	SLC5A9	missense_variant
ASC	F9936-1	1	50200900	A	G	ENSG00000162374	ELAVL4	missense_variant
ASC	CA186A	1	50200988	G	T	ENSG00000162374	ELAVL4	missense_variant
ASC	08C76513	1	50738952	C	T	ENSG00000185104	FAF1	splice_region_variant
ASC	5922	1	51302554	G	A	ENSG00000085831	TTC39A	synonymous_variant
ASC	DEASD_0407_001	1	51306032	T	C	ENSG00000085831	TTC39A	missense_variant
ASC	GEA489	1	51745619	T	C	ENSG00000117859	OSBPL9	synonymous_variant
ASC	DEASD_0084_001	1	51787467	G	C	ENSG00000117859	OSBPL9	missense_variant
ASC	08C74427	1	51791570	T	C	ENSG00000078618	NRD1	splice_region_variant
ASC	5323	1	52238878	T	G	ENSG00000157077	ZFYVE9	synonymous_variant
ASC	SSC10984	1	52263852	G	A	ENSG00000157077	ZFYVE9	missense_variant
ASC	08C76999	1	52355609	G	C	ENSG00000154222	CC2D1B	missense_variant
ASC	TRE_2380	1	52475101	CT	C	ENSG00000134744	ZCCHC11	frameshift_variant
ASC	3035_17au	1	52475493	C	T	ENSG00000134744	ZCCHC11	missense_variant
ASC	TAS_F0261Y	1	52497020	G	A	ENSG00000134744	ZCCHC11	missense_variant
ASC	6559	1	52857354	C	T	ENSG00000203995	ZYG11A	missense_variant
ASC	11712_p1	1	52950834	CTG	C	ENSG00000116171	SCP2	frameshift_variant
ASC	SSC07486	1	53047890	G	C	ENSG00000116171	SCP2	missense_variant
ASC	04HI3434A	1	53077790	G	A	ENSG00000174348	PODN	missense_variant
ASC	C239603	1	53090838	A	C	ENSG00000162383	SLC1A7	missense_variant
ASC	SSC06240	1	53509888	A	C	ENSG00000174332	GLIS1	missense_variant
ASC	08C73778	1	53966357	C	T	ENSG00000116212	LRRC42	missense_variant
ASC	200675699_1082034170	1	54144618	T	C	ENSG00000157211	CDCP2	missense_variant
ASC	NDAR_INVLT014TFN_wes1	1	54594686	A	G	ENSG00000162390	ACOT11	missense_variant
ASC	DEASD_1018_001	1	54597306	C	T	ENSG00000162390	ACOT11	missense_variant
ASC	1000482995765539-C	1	54599419	A	G	ENSG00000162390	ACOT11	splice_region_variant
ASC	13340_p1	1	54616121	G	A	ENSG00000162391	FAM151A	missense_variant
ASC	SSC02558	1	54653037	C	T	ENSG00000184313	MROH7	synonymous_variant
ASC	09C87111	1	54668939	T	C	ENSG00000184313	MROH7	splice_donor_variant
ASC	1360JS0006	1	54695409	C	T	ENSG00000184313	MROH7	synonymous_variant
ASC	SSC05830	1	54702094	G	A	ENSG00000184313	MROH7	missense_variant
ASC	SSC08476	1	54841706	C	T	ENSG00000162398	C1orf177	intron_variant
ASC	36951	1	55046540	T	C	ENSG00000169174	PCSK9	synonymous_variant
ASC	IGM1021	1	55103917	T	C	ENSG00000162402	USP24	missense_variant
ASC	SSC06080	1	55132585	G	A	ENSG00000162402	USP24	missense_variant
ASC	G01-GEA-55-HI	1	55132647	T	A	ENSG00000162402	USP24	synonymous_variant
ASC	A170296	1	55147805	G	A	ENSG00000162402	USP24	splice_region_variant
ASC	DEASD_3002_001	1	56536951	T	C	ENSG00000162407	PPAP2B	splice_region_variant
ASC	14197_s1	1	56819292	G	A	ENSG00000187889	C1orf168	5_prime_UTR_variant
ASC	SSC03093	1	57023630	T	G	ENSG00000173406	DAB1	missense_variant
ASC	68606	1	58576272	C	G	ENSG00000184292	TACSTD2	synonymous_variant
ASC	12600_p1	1	58576987	G	T	ENSG00000184292	TACSTD2	missense_variant
ASC	UK10K_SKUSE5080234	1	58681903	T	C	ENSG00000162601	MYSM1	missense_variant
ASC	SSC02627	1	59321658	G	T	ENSG00000172456	FGGY	missense_variant
ASC	GM182012	1	59815227	G	C	ENSG00000134709	HOOK1	intron_variant
ASC	5914	1	59872845	T	G	ENSG00000134709	HOOK1	synonymous_variant
ASC	DEASD_1095_001	1	59990729	G	A	ENSG00000162598	C1orf87	missense_variant
ASC	SSC10510	1	61352564	C	T	ENSG00000162599	NFIA	missense_variant
ASC	5111007080051-C	1	61766558	C	T	ENSG00000132849	INADL	intron_variant
ASC	4889	1	62206761	T	C	ENSG00000240563	L1TD1	missense_variant
ASC	EGAN00001101026	1	62273244	T	G	ENSG00000132854	KANK4	synonymous_variant
ASC	6211021074145-C	1	62443371	C	T	ENSG00000162607	USP1	intron_variant
ASC	294666034600-C	1	62445163	C	G	ENSG00000162607	USP1	missense_variant
ASC	14244_p1	1	62494309	C	T	ENSG00000116641	DOCK7	missense_variant
ASC	12121_p1	1	62505803	G	A	ENSG00000116641	DOCK7	missense_variant
ASC	TRE_2526	1	62537899	T	C	ENSG00000116641	DOCK7	missense_variant
ASC	11C123314	1	62604739	G	A	ENSG00000132855	ANGPTL3	synonymous_variant
ASC	1352001	1	62619944	A	T	ENSG00000116641	DOCK7	missense_variant
ASC	SSC10952	1	62648486	G	T	ENSG00000116641	DOCK7	missense_variant
ASC	CC1049_201	1	63323420	G	A	ENSG00000187140	FOXD3	missense_variant
ASC	DEASD_0246_001	1	63323662	A	T	ENSG00000187140	FOXD3	missense_variant
ASC	13115_s1	1	63411232	G	A	ENSG00000088035	ALG6	missense_variant
ASC	C205003	1	63415947	A	G	ENSG00000088035	ALG6	missense_variant
ASC	078-06-105460	1	63623610	G	A	ENSG00000079739	PGM1	synonymous_variant
ASC	10C105879	1	64673389	T	G	ENSG00000158966	CACHD1	missense_variant
ASC	077-06-105707	1	64745270	C	T	ENSG00000162437	RAVER2	missense_variant
ASC	EGAN00001101271	1	64838561	T	C	ENSG00000162434	JAK1	synonymous_variant
ASC	SSC02166	1	64860142	C	T	ENSG00000162434	JAK1	missense_variant
ASC	5901026096961-C	1	65389613	C	T	ENSG00000116675	DNAJC6	missense_variant
ASC	70272	1	65392498	A	G	ENSG00000116675	DNAJC6	synonymous_variant
ASC	SSC05963	1	66367772	G	A	ENSG00000184588	PDE4B	synonymous_variant
ASC	11879-1	1	66534359	A	G	ENSG00000118473	SGIP1	start_lost
ASC	10C109647	1	66689270	G	A	ENSG00000118473	SGIP1	missense_variant
ASC	A1329B	1	67096304	G	GT	ENSG00000203963	C1orf141	frameshift_variant
ASC	DEASD_4036_007	1	67350742	T	G	ENSG00000081985	IL12RB2	intron_variant
ASC	78737	1	67413265	T	G	ENSG00000142864	SERBP1	splice_acceptor_variant
ASC	08C74483	1	67426151	C	T	ENSG00000142864	SERBP1	missense_variant
ASC	EGAN00001100918	1	68159221	C	T	ENSG00000116729	WLS	missense_variant
ASC	GM181996	1	68431508	C	T	ENSG00000116745	RPE65	stop_gained
ASC	GM181999	1	68431508	C	T	ENSG00000116745	RPE65	stop_gained
ASC	12854_s1	1	68438275	C	T	ENSG00000116745	RPE65	missense_variant
ASC	TRE_702	1	68444773	A	G	ENSG00000116745	RPE65	splice_region_variant
ASC	SSC07470	1	70148563	T	A	ENSG00000066557	LRRC40	missense_variant
ASC	1488_14au	1	70173669	C	A	ENSG00000066557	LRRC40	missense_variant
ASC	70417	1	70232154	A	G	ENSG00000116754	SRSF11	intron_variant
ASC	DEASD_0233_001	1	70237503	GA	G	ENSG00000116754	SRSF11	frameshift_variant
ASC	F9487-1	1	70262791	C	T	ENSG00000118454	ANKRD13C	missense_variant
ASC	08C78508	1	70424306	A	G	ENSG00000116761	CTH	missense_variant
ASC	SSC06110	1	70952947	A	G	ENSG00000050628	PTGER3	missense_variant
ASC	11625_p1	1	74572273	T	C	ENSG00000178965	C1orf173	missense_variant
ASC	SSC04357	1	74589626	C	T	ENSG00000178965	C1orf173	splice_region_variant
ASC	08C78798	1	75816509	CA	C	ENSG00000057468	MSH4	frameshift_variant
ASC	200675558_1082035039	1	75922148	C	T	ENSG00000154007	ASB17	missense_variant
ASC	AU219A	1	75932232	G	T	ENSG00000154007	ASB17	stop_gained
ASC	SSC09539	1	77063121	G	A	ENSG00000117069	ST6GALNAC5	missense_variant
ASC	SSC09154	1	77535978	C	G	ENSG00000154027	AK5	synonymous_variant
ASC	G01-GEA-64-HI	1	77632050	T	C	ENSG00000036549	ZZZ3	synonymous_variant
ASC	08C77711	1	77632749	G	GAC	ENSG00000036549	ZZZ3	frameshift_variant
ASC	TRE_1247	1	77933373	TAAAAC	T	ENSG00000162614	NEXN	frameshift_variant
ASC	A1317B	1	78627980	T	C	ENSG00000137959	IFI44L	missense_variant
ASC	70522	1	78628122	T	A	ENSG00000137959	IFI44L	stop_gained
ASC	SSC08162	1	78628139	G	T	ENSG00000137959	IFI44L	missense_variant
ASC	36151	1	78637046	A	G	ENSG00000137959	IFI44L	synonymous_variant
ASC	SSC10360	1	78654286	C	A	ENSG00000137965	IFI44	splice_region_variant
ASC	37328	1	78927032	C	T	ENSG00000162618	ELTD1	missense_variant
ASC	200675742_1082034788	1	78937996	GA	G	ENSG00000162618	ELTD1	splice_region_variant
ASC	08C74533	1	79005080	T	G	ENSG00000162618	ELTD1	synonymous_variant
ASC	NDAR_INVCG000TG1_wes1	1	79009001	A	T	ENSG00000162618	ELTD1	upstream_gene_variant
ASC	TRE_2232	1	81943776	G	A	ENSG00000117114	LPHN2	splice_region_variant
ASC	SSC07524	1	81969284	G	A	ENSG00000117114	LPHN2	missense_variant
ASC	08C76644	1	84197792	G	C	ENSG00000142875	PRKACB	missense_variant
ASC	CC882_201	1	84202671	G	A	ENSG00000142875	PRKACB	intron_variant
ASC	11263_p1	1	84479426	C	A	ENSG00000117133	RPF1	missense_variant
ASC	DEASD_1021_001	1	84658340	A	G	ENSG00000117155	SSX2IP	synonymous_variant
ASC	SSC06969	1	85022319	C	T	ENSG00000055732	MCOLN3	missense_variant
ASC	04C35995	1	85032737	G	A	ENSG00000055732	MCOLN3	missense_variant
ASC	150400	1	85252662	T	C	ENSG00000162642	C1orf52	synonymous_variant
ASC	NDAR_INVXF966VTK_wes1	1	85707821	T	A	ENSG00000117174	ZNHIT6	missense_variant
ASC	3C563	1	85734797	A	T	ENSG00000171502	COL24A1	missense_variant
ASC	NP147	1	86050126	G	A	ENSG00000171502	COL24A1	missense_variant
ASC	GM182974	1	86355183	G	A	ENSG00000122417	ODF2L	intron_variant
ASC	SSC09539	1	86356513	C	T	ENSG00000122417	ODF2L	synonymous_variant
ASC	SSC07614	1	86434725	G	C	ENSG00000137975	CLCA2	missense_variant
ASC	SSC10361	1	86447770	A	T	ENSG00000137975	CLCA2	missense_variant
ASC	TRE_206	1	86565369	T	G	ENSG00000016602	CLCA4	missense_variant
ASC	EGAN00001101206	1	86565390	T	A	ENSG00000016602	CLCA4	missense_variant
ASC	09C86256	1	86578009	G	A	ENSG00000016602	CLCA4	missense_variant
ASC	09C84847	1	87104517	AAAC	A	ENSG00000153936	HS2ST1	inframe_deletion
ASC	11464_p1	1	88969448	G	A	ENSG00000137944	CCBL2	missense_variant
ASC	08C73664	1	88982724	C	T	ENSG00000213516	RBMXL1	missense_variant
ASC	SSC10583	1	89056031	C	T	ENSG00000117228	GBP1	synonymous_variant
ASC	340-05-103849	1	89132336	C	T	ENSG00000213512	GBP7	missense_variant
ASC	SSC08609	1	89149501	T	C	ENSG00000213512	GBP7	missense_variant
ASC	AGG0022	1	89150400	A	G	ENSG00000213512	GBP7	synonymous_variant
ASC	SSC12911	1	89266516	C	CT	ENSG00000154451	GBP5	stop_gained
ASC	SSC02938	1	89380447	A	G	ENSG00000183347	GBP6	synonymous_variant
ASC	AC03-1002-01	1	89380473	G	A	ENSG00000183347	GBP6	missense_variant
ASC	TRE_256	1	89582946	G	A	ENSG00000197147	LRRC8B	missense_variant
ASC	G01-GEA-42-HI	1	90022270	AAGAG	A	ENSG00000162664	ZNF326	frameshift_variant
ASC	SSC09051	1	90937997	C	A	ENSG00000122482	ZNF644	missense_variant
ASC	12641_p1	1	90939745	C	T	ENSG00000122482	ZNF644	missense_variant
ASC	NDAR_INVWL738LDP_wes1	1	91508285	G	T	ENSG00000097046	CDC7	missense_variant
ASC	SSC06059	1	91511850	C	T	ENSG00000097046	CDC7	missense_variant
ASC	DEASD_0003_001	1	92080586	G	A	ENSG00000189195	BTBD8	synonymous_variant
ASC	SSC08194	1	92242265	A	G	ENSG00000203910	C1orf146	synonymous_variant
ASC	5021	1	92263725	C	T	ENSG00000174842	GLMN	missense_variant
ASC	DEASD_0031_001	1	92271475	T	C	ENSG00000174842	GLMN	missense_variant
ASC	598-05-104548	1	92299101	G	A	ENSG00000122484	RPAP2	missense_variant
ASC	G01_GEA533HI	1	92513613	AC	A	ENSG00000067208	EVI5	3_prime_UTR_variant
ASC	TAS_F0221Y	1	92662770	C	T	ENSG00000067208	EVI5	intron_variant
ASC	68752	1	93115081	C	T	ENSG00000143033	MTF2	missense_variant
ASC	AU15203	1	93136815	G	A	ENSG00000143033	MTF2	missense_variant
ASC	10C102957	1	93201929	G	A	ENSG00000122483	CCDC18	missense_variant
ASC	68584	1	93544160	A	C	ENSG00000137942	FNBP1L	missense_variant
ASC	13069_s1	1	93584017	C	A	ENSG00000137936	BCAR3	splice_donor_variant
ASC	13093_s1	1	94029594	G	C	ENSG00000198691	ABCA4	missense_variant
ASC	10C107587	1	94037157	A	T	ENSG00000198691	ABCA4	synonymous_variant
ASC	1000482995765539-C	1	94079405	C	T	ENSG00000198691	ABCA4	missense_variant
ASC	09C81574	1	94487581	A	G	ENSG00000117528	ABCD3	missense_variant
ASC	9011	1	94857371	A	ATAAGCCCCTTTTGGG	ENSG00000143036	SLC44A3	inframe_insertion
ASC	ASC_11374-1	1	95072764	G	A	ENSG00000172339	ALG14	splice_region_variant
ASC	09C83024	1	95151368	A	G	ENSG00000152078	TMEM56	synonymous_variant
ASC	NDAR_INVXU466BJV_wes1	1	96806937	G	A	ENSG00000117569	PTBP2	missense_variant
ASC	TRE_2822	1	98698866	T	A	ENSG00000162627	SNX7	synonymous_variant
ASC	152407	1	99306286	C	A	ENSG00000117600	LPPR4	missense_variant
ASC	130-06-105933	1	99689164	A	G	ENSG00000099260	PALMD	missense_variant
ASC	200675677_1082034783	1	99884561	A	G	ENSG00000162688	AGL	splice_region_variant
ASC	SSC06472	1	99900750	G	A	ENSG00000162688	AGL	synonymous_variant
ASC	8977	1	100082025	C	T	ENSG00000156875	HIAT1	missense_variant
ASC	SSC07552	1	100107682	T	C	ENSG00000156876	SASS6	synonymous_variant
ASC	TRE_909	1	100107812	T	TA	ENSG00000156876	SASS6	frameshift_variant
ASC	3B577	1	100136877	A	G	ENSG00000156876	SASS6	upstream_gene_variant
ASC	SSC09708	1	100140995	G	A	ENSG00000122435	TRMT13	synonymous_variant
ASC	GEA331	1	100210723	C	A	ENSG00000137992	DBT	missense_variant
ASC	ASC_NP228	1	100270560	T	C	ENSG00000137996	RTCA	synonymous_variant
ASC	G01_GEA508HI	1	100439819	G	C	ENSG00000079335	CDC14A	intron_variant
ASC	2H163	1	100494879	G	A	ENSG00000079335	CDC14A	missense_variant
ASC	5H389	1	100732549	G	T	ENSG00000162692	VCAM1	missense_variant
ASC	073-11-113416	1	100896629	CT	C	ENSG00000162695	SLC30A7	frameshift_variant
ASC	100_15au	1	100921799	A	G	ENSG00000162695	SLC30A7	missense_variant
ASC	11869_s1	1	101804525	T	C	ENSG00000118733	OLFM3	missense_variant
ASC	SSC11926	1	101806079	GTTGT	G	ENSG00000118733	OLFM3	frameshift_variant
ASC	SSC02564	1	102912183	G	C	ENSG00000060718	COL11A1	synonymous_variant
ASC	SSC02402	1	102914737	C	T	ENSG00000060718	COL11A1	synonymous_variant
ASC	ASC_11518-1	1	102962695	A	ACCAGGAGGG	ENSG00000060718	COL11A1	inframe_insertion
ASC	CC1279_202	1	103545099	GAAGGTAATGTCACGAA	G	ENSG00000185946	RNPC3	splice_donor_variant
ASC	11841-1	1	103573594	G	A	ENSG00000240038	AMY2B	intron_variant
ASC	AC02-1145-04	1	103577598	C	T	ENSG00000240038	AMY2B	missense_variant
ASC	5902	1	103579373	G	C	ENSG00000240038	AMY2B	missense_variant
ASC	161427	1	103754582	G	C	ENSG00000187733	AMY1C	missense_variant
ASC	5028	1	107324439	C	T	ENSG00000162631	NTNG1	missense_variant
ASC	09C90753A	1	107596257	G	C	ENSG00000134215	VAV3	missense_variant
ASC	SSC03844	1	107760791	AG	A	ENSG00000134215	VAV3	frameshift_variant
ASC	11793_p1	1	108200088	G	T	ENSG00000085491	SLC25A24	missense_variant
ASC	CA144A	1	108692753	G	C	ENSG00000134186	PRPF38B	missense_variant
ASC	ASP014	1	108699518	AAGAG	A	ENSG00000134186	PRPF38B	frameshift_variant
ASC	DEASD_0397_001	1	108772819	G	A	ENSG00000116266	STXBP3	missense_variant
ASC	09C95782	1	108779310	A	G	ENSG00000116266	STXBP3	missense_variant
ASC	DEASD_2032_001	1	108918706	A	G	ENSG00000121957	GPSM2	missense_variant
ASC	F9911-1	1	108922448	G	C	ENSG00000121957	GPSM2	missense_variant
ASC	SSC07419	1	108947649	A	G	ENSG00000121940	CLCC1	synonymous_variant
ASC	ASC_8E010	1	109066137	T	G	ENSG00000197780	TAF13	missense_variant
ASC	SSC05931	1	109199954	G	A	ENSG00000116299	KIAA1324	missense_variant
ASC	TRE_2822	1	109251307	G	A	ENSG00000143126	CELSR2	missense_variant
ASC	12289_p1	1	109258793	G	A	ENSG00000143126	CELSR2	synonymous_variant
ASC	TAS_F0134Y	1	109270121	G	A	ENSG00000143126	CELSR2	synonymous_variant
ASC	13714_p1	1	109271410	C	T	ENSG00000143126	CELSR2	synonymous_variant
ASC	SSC08625	1	109281611	C	G	ENSG00000134222	PSRC1	splice_region_variant
ASC	SSC06091	1	109475622	C	T	ENSG00000143028	SYPL2	synonymous_variant
ASC	SSC07029	1	109491588	G	A	ENSG00000162650	ATXN7L2	synonymous_variant
ASC	200675742_1082034788	1	109508087	G	A	ENSG00000181754	AMIGO1	missense_variant
ASC	08C78339	1	109606067	C	A	ENSG00000134183	GNAT2	missense_variant
ASC	11842-1	1	109625801	G	A	ENSG00000116337	AMPD2	intron_variant
ASC	SSC10271	1	109626769	G	A	ENSG00000116337	AMPD2	missense_variant
ASC	CC882_201	1	109628433	C	T	ENSG00000116337	AMPD2	stop_gained
ASC	TRE_1727	1	109690294	G	A	ENSG00000134184	GSTM1	synonymous_variant
ASC	F9629-1	1	109713120	T	G	ENSG00000134201	GSTM5	splice_region_variant
ASC	UK10K_SKUSE5080188	1	109914376	C	T	ENSG00000184371	CSF1	missense_variant
ASC	DEASD_0047_001	1	110009127	A	G	ENSG00000168710	AHCYL1	missense_variant
ASC	08C77589	1	110041808	GC	G	ENSG00000143093	STRIP1	frameshift_variant
ASC	TRE_1041	1	110211619	C	G	ENSG00000116396	KCNC4	missense_variant
ASC	SSC06230	1	110339905	C	G	ENSG00000162775	RBM15	missense_variant
ASC	SSC10036	1	110340407	G	A	ENSG00000162775	RBM15	synonymous_variant
ASC	G01-GEA-193-HI	1	110340998	T	A	ENSG00000162775	RBM15	missense_variant
ASC	3F619	1	110341719	G	T	ENSG00000162775	RBM15	missense_variant
ASC	70525	1	110401562	G	A	ENSG00000134248	LAMTOR5	synonymous_variant
ASC	197-10-113318	1	111120567	A	C	ENSG00000156171	DRAM2	missense_variant
ASC	SSC05168	1	111120701	A	G	ENSG00000156171	DRAM2	splice_region_variant
ASC	TRE_429	1	111198703	G	A	ENSG00000162777	DENND2D	missense_variant
ASC	08C74155	1	111347765	T	C	ENSG00000173947	PIFO	missense_variant
ASC	TRE_838	1	111490720	C	A	ENSG00000121933	ADORA3	missense_variant
ASC	08C75916	1	111500242	T	A	ENSG00000121933	ADORA3	missense_variant
ASC	4892	1	111766162	T	G	ENSG00000064703	DDX20	missense_variant
ASC	8222	1	111982473	T	A	ENSG00000171385	KCND3	missense_variant
ASC	AU01204	1	112542007	T	C	ENSG00000007341	ST7L	missense_variant
ASC	NP071	1	112555949	T	C	ENSG00000007341	ST7L	missense_variant
ASC	09C99824	1	112692856	G	A	ENSG00000155363	MOV10	missense_variant
ASC	SSC04349	1	112698470	CG	C	ENSG00000155363	MOV10	frameshift_variant
ASC	36119	1	112699707	A	G	ENSG00000155363	MOV10	missense_variant
ASC	13236_p1	1	112701504	G	A	ENSG00000155366	RHOC	3_prime_UTR_variant
ASC	GEA320	1	112703386	T	A	ENSG00000155366	RHOC	intron_variant
ASC	1395_17au	1	112705135	G	C	ENSG00000271810	RP11-426L16.10	synonymous_variant
ASC	MR_326	1	112917416	C	A	ENSG00000155380	SLC16A1	missense_variant
ASC	DEASD_0149_001	1	112917501	AGAAG	A	ENSG00000155380	SLC16A1	frameshift_variant
ASC	200675280_1082034420	1	112917612	A	G	ENSG00000155380	SLC16A1	missense_variant
ASC	150875	1	112917903	A	G	ENSG00000155380	SLC16A1	missense_variant
ASC	SSC02970	1	113672692	C	G	ENSG00000081026	MAGI3	missense_variant
ASC	11604-1	1	113673383	G	A	ENSG00000081026	MAGI3	missense_variant
ASC	608968451511-C3	1	113713252	C	T	ENSG00000116793	PHTF1	intron_variant
ASC	TRE_2572	1	113726427	C	T	ENSG00000116793	PHTF1	missense_variant
ASC	12161-1	1	113887301	T	C	ENSG00000188761	BCL2L15	synonymous_variant
ASC	12575_s1	1	113940844	G	C	ENSG00000163349	HIPK1	missense_variant
ASC	018-06-105520	1	114099145	G	A	ENSG00000134207	SYT6	missense_variant
ASC	EGAN00001101291	1	114581551	T	C	ENSG00000116752	BCAS2	missense_variant
ASC	188-03-100416	1	114594519	CA	C	ENSG00000175984	DENND2C	frameshift_variant
ASC	DEASD_1028_001	1	114600232	T	C	ENSG00000175984	DENND2C	missense_variant
ASC	AU10204	1	114674752	C	CT	ENSG00000116748	AMPD1	frameshift_variant
ASC	08C78500	1	114695469	C	T	ENSG00000116748	AMPD1	missense_variant
ASC	163218_0	1	114716013	G	C	ENSG00000213281	NRAS	intron_variant
ASC	DEASD_0137_001	1	114733795	G	T	ENSG00000009307	CSDE1	synonymous_variant
ASC	13608_p1	1	114738043	G	A	ENSG00000009307	CSDE1	stop_gained
ASC	SSC06716	1	114739826	G	C	ENSG00000009307	CSDE1	missense_variant
ASC	200675489_1082035027	1	115286357	T	G	ENSG00000134259	NGF	missense_variant
ASC	8214	1	116133137	G	A	ENSG00000173212	MAB21L3	synonymous_variant
ASC	SSC10054	1	116374242	G	A	ENSG00000163399	ATP1A1	splice_donor_variant
ASC	AU004A	1	116400995	G	A	ENSG00000163399	ATP1A1	missense_variant
ASC	EL002_201	1	116514847	A	C	ENSG00000116815	CD58	intron_variant
ASC	SSC06684	1	116600130	G	A	ENSG00000143061	IGSF3	stop_gained
ASC	SSC11000	1	116942059	T	C	ENSG00000134247	PTGFRN	missense_variant
ASC	08C78417	1	116949346	C	T	ENSG00000134247	PTGFRN	synonymous_variant
ASC	F10154-1	1	116961390	G	T	ENSG00000134247	PTGFRN	missense_variant
ASC	13857_p1	1	116984710	C	T	ENSG00000134247	PTGFRN	missense_variant
ASC	11395_s1	1	117011542	G	T	ENSG00000134256	CD101	splice_region_variant
ASC	09C98146	1	117090190	C	A	ENSG00000116830	TTF2	missense_variant
ASC	NDAR_INVLA204TKP_wes1	1	117101532	T	C	ENSG00000116830	TTF2	3_prime_UTR_variant
ASC	F10779-1	1	117173213	A	G	ENSG00000134258	VTCN1	intron_variant
ASC	13720_s1	1	117623547	C	T	ENSG00000183508	FAM46C	stop_gained
ASC	TRE_2107	1	117912632	C	T	ENSG00000196505	GDAP2	missense_variant
ASC	08C79444	1	117958954	T	C	ENSG00000065183	WDR3	missense_variant
ASC	08C75173	1	117987836	C	T	ENSG00000155761	SPAG17	splice_region_variant
ASC	NDAR_INVVT483LX0_wes1	1	117996591	CT	C	ENSG00000155761	SPAG17	splice_region_variant
ASC	SSC09185	1	118023432	C	T	ENSG00000155761	SPAG17	missense_variant
ASC	08C73085	1	118031814	G	A	ENSG00000155761	SPAG17	missense_variant
ASC	NP071	1	118099661	CA	C	ENSG00000155761	SPAG17	frameshift_variant
ASC	DEASD_0380_001	1	119384933	C	T	ENSG00000116882	HAO2	synonymous_variant
ASC	4691003270231-C	1	119419668	T	C	ENSG00000203859	HSD3B2	intron_variant
ASC	1237_17au	1	119419716	G	C	ENSG00000203859	HSD3B2	intron_variant
ASC	NDAR_INVNX928JZW_wes1	1	119422128	G	A	ENSG00000203859	HSD3B2	synonymous_variant
ASC	GM182008	1	119514271	C	T	ENSG00000203857	HSD3B1	stop_gained
ASC	3986_16au	1	119727236	T	G	ENSG00000092621	PHGDH	intron_variant
ASC	SSC05344	1	119755524	A	G	ENSG00000134240	HMGCS2	missense_variant
ASC	G01_GEA531HI	1	119768667	T	C	ENSG00000134240	HMGCS2	intron_variant
ASC	SSC00482	1	119768741	C	A	ENSG00000134240	HMGCS2	missense_variant
ASC	SSC08076	1	144435197	A	G	ENSG00000243452	NBPF15	missense_variant
ASC	5111007080051-C	1	144436867	G	A	ENSG00000243452	NBPF15	intron_variant
ASC	236-11-114142	1	145377368	T	G	ENSG00000162825	NBPF8	missense_variant
ASC	A000304	1	145686537	G	A	ENSG00000174827	PDZK1	missense_variant
ASC	08C74292	1	145846011	A	T	ENSG00000186141	POLR3C	downstream_gene_variant
ASC	079-05-103425	1	145846669	G	C	ENSG00000186364	NUDT17	missense_variant
ASC	08C76578	1	145872263	C	T	ENSG00000198483	ANKRD35	missense_variant
ASC	SSC02330	1	145873884	C	T	ENSG00000198483	ANKRD35	synonymous_variant
ASC	474-04-100574	1	145879334	C	G	ENSG00000198483	ANKRD35	missense_variant
ASC	200675765_1082034184	1	145900112	C	T	ENSG00000143127	ITGA10	missense_variant
ASC	SSC07587	1	145917818	T	C	ENSG00000131779	PEX11B	splice_acceptor_variant
ASC	TRE_1211	1	145926486	A	G	ENSG00000131795	RBM8A	missense_variant
ASC	13924_p1	1	145927377	A	G	ENSG00000131795	RBM8A	missense_variant
ASC	SSC00474	1	146126254	A	C	ENSG00000163386	NBPF10	missense_variant
ASC	SSC09185	1	146984128	T	G	ENSG00000186275	NBPF12	splice_region_variant
ASC	676-05-104737	1	146994559	T	G	ENSG00000186275	NBPF12	missense_variant
ASC	AC02-1261-01	1	147265972	G	A	ENSG00000131778	CHD1L	synonymous_variant
ASC	ASC_CA_191_A	1	147287685	C	T	ENSG00000131778	CHD1L	stop_gained
ASC	547669682924-C	1	147619694	A	AC	ENSG00000116128	BCL9	frameshift_variant
ASC	11768_p1	1	147621018	A	C	ENSG00000116128	BCL9	missense_variant
ASC	AGG0393	1	147624023	A	G	ENSG00000116128	BCL9	synonymous_variant
ASC	AGG0019	1	147624859	T	C	ENSG00000116128	BCL9	missense_variant
ASC	238666059845-C	1	147758042	C	T	ENSG00000143140	GJA5	3_prime_UTR_variant
ASC	ASC_11149-1	1	147758680	T	A	ENSG00000143140	GJA5	missense_variant
ASC	11372_p1	1	148108624	C	T	ENSG00000152042	NBPF11	synonymous_variant
ASC	SSC05878	1	148534794	C	A	ENSG00000122497	NBPF14	missense_variant
ASC	20-023826-15	1	148536374	C	T	ENSG00000122497	NBPF14	missense_variant
ASC	10002411007453926-C	1	148559851	A	C	ENSG00000122497	NBPF14	stop_gained
ASC	G01_GEA508HI	1	148577437	A	G	ENSG00000122497	NBPF14	intron_variant
ASC	5131021315504-C	1	148586146	CT	C	ENSG00000122497	NBPF14	intron_variant
ASC	004-05-102519	1	148586429	T	C	ENSG00000122497	NBPF14	missense_variant
ASC	12274_s1	1	148967811	A	C	ENSG00000178104	PDE4DIP	missense_variant
ASC	CC935_201	1	149004924	A	G	ENSG00000178104	PDE4DIP	missense_variant
ASC	ASC_CA_131_A	1	149057447	T	A	ENSG00000168614	NBPF9	missense_variant
ASC	08C74638	1	149062223	C	A	ENSG00000168614	NBPF9	missense_variant
ASC	37092	1	149072910	C	T	ENSG00000168614	NBPF9	missense_variant
ASC	ASC_CA_172_A	1	149887270	G	A	ENSG00000184260	HIST2H2AC	missense_variant
ASC	4E749	1	149906669	G	A	ENSG00000159164	SV2A	synonymous_variant
ASC	200675345_1082034747	1	149923953	T	G	ENSG00000143368	SF3B4	synonymous_variant
ASC	F8293-1	1	149944917	T	C	ENSG00000163113	OTUD7B	missense_variant
ASC	200675775_1082034220	1	149947290	G	A	ENSG00000163113	OTUD7B	synonymous_variant
ASC	TRE_1465	1	150156198	G	A	ENSG00000023902	PLEKHO1	missense_variant
ASC	SSC10956	1	150156957	C	CGT	ENSG00000023902	PLEKHO1	frameshift_variant
ASC	09C91621	1	150266557	G	A	ENSG00000117362	APH1A	stop_gained
ASC	NDAR_INVVD872ZC6_wes1	1	150267777	C	A	ENSG00000117362	APH1A	missense_variant
ASC	SSC03374	1	150308213	G	A	ENSG00000187145	MRPS21	synonymous_variant
ASC	256-08-110107	1	150472054	A	G	ENSG00000163125	RPRD2	missense_variant
ASC	SSC05659	1	150472596	A	C	ENSG00000163125	RPRD2	synonymous_variant
ASC	SSC05666	1	150472596	A	C	ENSG00000163125	RPRD2	synonymous_variant
ASC	20-0720301-18	1	150473292	G	A	ENSG00000163125	RPRD2	synonymous_variant
ASC	XA214	1	150507028	G	GAGT	ENSG00000143374	TARS2	inframe_insertion
ASC	68525	1	150512443	G	A	ENSG00000143369	ECM1	missense_variant
ASC	1670021	1	150555461	C	T	ENSG00000143382	ADAMTSL4	missense_variant
ASC	70522	1	150557035	C	T	ENSG00000143382	ADAMTSL4	missense_variant
ASC	SSC09008	1	150559318	G	A	ENSG00000143382	ADAMTSL4	missense_variant
ASC	6300	1	150816805	C	A	ENSG00000143437	ARNT	synonymous_variant
ASC	ASC_CA_86_A	1	150949466	A	ACAGTGACCAC	ENSG00000143379	SETDB1	stop_gained
ASC	EGAN00001100990	1	150950618	A	C	ENSG00000143379	SETDB1	missense_variant
ASC	SSC06636	1	150951392	T	C	ENSG00000143379	SETDB1	synonymous_variant
ASC	AU134A	1	150961050	T	C	ENSG00000143379	SETDB1	synonymous_variant
ASC	SSC02455	1	150969009	G	A	ENSG00000143418	CERS2	stop_gained
ASC	31741	1	151043354	T	C	ENSG00000163141	BNIPL	synonymous_variant
ASC	TRE_2726	1	151132949	G	A	ENSG00000143434	SEMA6C	synonymous_variant
ASC	DEASD_0043_002	1	151160883	C	T	ENSG00000163155	LYSMD1	stop_retained_variant
ASC	SSC06821	1	151160934	G	A	ENSG00000163155	LYSMD1	missense_variant
ASC	TRE_256	1	151168986	C	T	ENSG00000163156	SCNM1	splice_region_variant
ASC	234-05-103244	1	151227337	C	T	ENSG00000143398	PIP5K1A	synonymous_variant
ASC	NDAR_INVEK507DCD_wes1	1	151232701	A	G	ENSG00000143398	PIP5K1A	missense_variant
ASC	G01_GEA506HI	1	151242439	C	T	ENSG00000143398	PIP5K1A	splice_region_variant
ASC	SSC10279	1	151287913	C	G	ENSG00000143373	ZNF687	missense_variant
ASC	F9998-1	1	151315926	T	C	ENSG00000143393	PI4KB	missense_variant
ASC	35975	1	151364990	G	A	ENSG00000143416	SELENBP1	missense_variant
ASC	TRE_115	1	151368218	G	A	ENSG00000143416	SELENBP1	synonymous_variant
ASC	DEASD_0371_001	1	151400489	C	A	ENSG00000159377	PSMB4	missense_variant
ASC	80001102176	1	151405345	AC	A	ENSG00000143442	POGZ	frameshift_variant
ASC	SSC07646	1	151405427	T	TCGTCATCA	ENSG00000143442	POGZ	frameshift_variant
ASC	80001103266	1	151405577	CCT	C	ENSG00000143442	POGZ	frameshift_variant
ASC	12854_p1	1	151405777	C	T	ENSG00000143442	POGZ	synonymous_variant
ASC	SSC08531	1	151406013	G	A	ENSG00000143442	POGZ	stop_gained
ASC	10C102646	1	151406993	G	GGTAC	ENSG00000143442	POGZ	frameshift_variant
ASC	C221603	1	151408481	G	C	ENSG00000143442	POGZ	stop_gained
ASC	36855	1	151411761	T	C	ENSG00000143442	POGZ	missense_variant
ASC	11999_s1	1	151425019	C	T	ENSG00000143442	POGZ	missense_variant
ASC	08C73778	1	151427952	C	G	ENSG00000143442	POGZ	missense_variant
ASC	SSC11572	1	151427960	C	T	ENSG00000143442	POGZ	missense_variant
ASC	8670	1	151519150	C	T	ENSG00000143375	CGN	missense_variant
ASC	SSC03434	1	151524313	G	A	ENSG00000143375	CGN	synonymous_variant
ASC	SSC07807	1	151714684	G	C	ENSG00000159409	CELF3	splice_region_variant
ASC	EGAN00001101028	1	151807560	T	G	ENSG00000143365	RORC	missense_variant
ASC	AU221A	1	151811376	C	T	ENSG00000143365	RORC	synonymous_variant
ASC	150999	1	151814603	G	A	ENSG00000143365	RORC	missense_variant
ASC	DEASD_0062_001	1	151815386	C	G	ENSG00000143365	RORC	missense_variant
ASC	DEASD_1020_001	1	152107696	G	A	ENSG00000159450	TCHH	stop_gained
ASC	14379_p1	1	152108506	G	C	ENSG00000159450	TCHH	missense_variant
ASC	260-06-106291	1	152111195	G	A	ENSG00000159450	TCHH	synonymous_variant
ASC	261-06-106293	1	152111195	G	A	ENSG00000159450	TCHH	synonymous_variant
ASC	SSC07070	1	152155322	C	T	ENSG00000215853	RPTN	missense_variant
ASC	SSC07759	1	152156112	G	C	ENSG00000215853	RPTN	synonymous_variant
ASC	37443	1	152156611	T	C	ENSG00000215853	RPTN	missense_variant
ASC	089-05-102822	1	152218314	A	G	ENSG00000197915	HRNR	synonymous_variant
ASC	TRE_365	1	152219852	G	C	ENSG00000197915	HRNR	missense_variant
ASC	12194_p1	1	152313236	T	G	ENSG00000143631	FLG	synonymous_variant
ASC	ASC_8696	1	152350618	T	C	ENSG00000143520	FLG2	missense_variant
ASC	7F944	1	152352923	A	G	ENSG00000143520	FLG2	synonymous_variant
ASC	C221603	1	152353463	T	C	ENSG00000143520	FLG2	synonymous_variant
ASC	DEASD_0231_001	1	152355334	C	T	ENSG00000143520	FLG2	missense_variant
ASC	13820_p1	1	152760633	C	G	ENSG00000203786	KPRP	missense_variant
ASC	12060_p1	1	152812493	G	A	ENSG00000196734	LCE1B	missense_variant
ASC	200675290_1082034269	1	152827661	G	A	ENSG00000186844	LCE1A	synonymous_variant
ASC	SSC02723	1	152985408	A	G	ENSG00000169474	SPRR1A	missense_variant
ASC	09C91248A	1	153040209	T	A	ENSG00000163216	SPRR2D	synonymous_variant
ASC	14330_p1	1	153261012	CGGCGGT	C	ENSG00000203782	LOR	inframe_deletion
ASC	09C83459	1	153631746	G	A	ENSG00000160678	S100A1	missense_variant
ASC	68718	1	153645083	G	A	ENSG00000160679	CHTOP	synonymous_variant
ASC	CC809_202	1	153659175	C	A	ENSG00000143553	SNAPIN	missense_variant
ASC	10C112515	1	153665244	G	A	ENSG00000143621	ILF2	stop_gained
ASC	G01_GEA506HI	1	153770412	T	C	ENSG00000143624	INTS3	intron_variant
ASC	1000211003278724-C	1	153811836	G	A	ENSG00000143614	GATAD2B	stop_gained
ASC	1659002	1	153932391	AG	A	ENSG00000198837	DENND4B	frameshift_variant
ASC	SSC07048	1	153939707	T	C	ENSG00000198837	DENND4B	synonymous_variant
ASC	SSC11348	1	153944350	G	A	ENSG00000198837	DENND4B	synonymous_variant
ASC	LM-C004-C	1	154058430	G	A	ENSG00000143552	NUP210L	intron_variant
ASC	295-09-111585	1	154060974	T	C	ENSG00000143552	NUP210L	missense_variant
ASC	NDAR_INVLA204TKP_wes1	1	154061566	A	T	ENSG00000143552	NUP210L	intron_variant
ASC	GEA358	1	154089512	C	T	ENSG00000143552	NUP210L	missense_variant
ASC	SSC10390	1	154095049	C	T	ENSG00000143552	NUP210L	synonymous_variant
ASC	14401_p1	1	154255200	T	TC	ENSG00000143569	UBAP2L	frameshift_variant
ASC	NDAR_INVEB022VLQ_wes1	1	154334531	C	T	ENSG00000143515	ATP8B2	synonymous_variant
ASC	UK10K_SKUSE5080168	1	154345134	A	G	ENSG00000143515	ATP8B2	missense_variant
ASC	6239	1	154349094	T	G	ENSG00000143515	ATP8B2	synonymous_variant
ASC	SSC10461	1	154349114	G	A	ENSG00000143515	ATP8B2	missense_variant
ASC	SSC02133	1	154435043	C	T	ENSG00000160712	IL6R	missense_variant
ASC	36863	1	154521435	C	T	ENSG00000163239	TDRD10	missense_variant
ASC	NDAR_INVWB513RW6_wes1	1	154569774	C	T	ENSG00000160716	CHRNB2	intron_variant
ASC	SSC08867	1	154947668	C	T	ENSG00000163346	PBXIP1	missense_variant
ASC	NDAR_INVAL629FDE_wes1	1	154959327	A	C	ENSG00000163348	PYGO2	missense_variant
ASC	11851-1	1	154969506	C	G	ENSG00000160691	SHC1	intron_variant
ASC	11998_s1	1	154983897	A	C	ENSG00000160688	FLAD1	missense_variant
ASC	5324	1	155014982	A	C	ENSG00000160685	ZBTB7B	missense_variant
ASC	SSC06171	1	155018617	G	A	ENSG00000163354	DCST2	missense_variant
ASC	SSC06843	1	155024609	C	T	ENSG00000163354	DCST2	splice_region_variant
ASC	SSC06761	1	155182065	C	G	ENSG00000163462	TRIM46	missense_variant
ASC	13773_p1	1	155184104	G	A	ENSG00000163462	TRIM46	missense_variant
ASC	607966716413-C2	1	155188721	G	A	ENSG00000163462	TRIM46	downstream_gene_variant
ASC	SSC10287	1	155198494	A	G	ENSG00000169231	THBS3	synonymous_variant
ASC	1258_17au	1	155214718	G	A	ENSG00000173171	MTX1	downstream_gene_variant
ASC	ASC_4A370-9B187	1	155247840	C	G	ENSG00000160767	FAM189B	missense_variant
ASC	286-05-103511	1	155269580	G	A	ENSG00000176444	CLK2	missense_variant
ASC	04C29159	1	155284740	C	T	ENSG00000143630	HCN3	missense_variant
ASC	G01-GEA-41-HI	1	155288017	CAGCG	C	ENSG00000143630	HCN3	frameshift_variant
ASC	09C89285	1	155327120	C	A	ENSG00000160753	RUSC1	missense_variant
ASC	SSC02002	1	155347691	C	CCTTG	ENSG00000116539	ASH1L	frameshift_variant
ASC	13678_p1	1	155370889	C	A	ENSG00000116539	ASH1L	stop_gained
ASC	05C48774	1	155415921	A	C	ENSG00000116539	ASH1L	missense_variant
ASC	08C76677	1	155459801	T	TG	ENSG00000116539	ASH1L	frameshift_variant
ASC	SSC05325	1	155477894	G	T	ENSG00000116539	ASH1L	missense_variant
ASC	DEASD_0085_001	1	155479124	TTA	T	ENSG00000116539	ASH1L	frameshift_variant
ASC	09C84843	1	155482053	T	A	ENSG00000116539	ASH1L	stop_gained
ASC	G01_GEA539HI	1	155562502	G	A	ENSG00000116539	ASH1L	5_prime_UTR_variant
ASC	14207_s1	1	155661290	G	A	ENSG00000163374	YY1AP1	intron_variant
ASC	14183_p1	1	155737057	G	A	ENSG00000132676	DAP3	missense_variant
ASC	11869_p1	1	155765739	A	C	ENSG00000116580	GON4L	missense_variant
ASC	SSC02037	1	155766220	G	A	ENSG00000116580	GON4L	synonymous_variant
ASC	SSC07823	1	155822457	T	G	ENSG00000116580	GON4L	missense_variant
ASC	AU0251-0202	1	155942032	C	A	ENSG00000173080	RXFP4	missense_variant
ASC	08C72260	1	155957863	G	A	ENSG00000116584	ARHGEF2	missense_variant
ASC	DEASD_0278_001	1	155962651	G	A	ENSG00000116584	ARHGEF2	missense_variant
ASC	G01-GEA-164-HI	1	156011827	G	A	ENSG00000163479	SSR2	stop_gained
ASC	1729_17mr	1	156051391	AT	A	ENSG00000116586	LAMTOR2	upstream_gene_variant
ASC	14055_p1	1	156066104	G	A	ENSG00000132698	RAB25	splice_region_variant
ASC	G01-GEA-292-HI	1	156076916	A	G	ENSG00000254726	MEX3A	synonymous_variant
ASC	NDAR_INVEW902YT9_wes1	1	156135976	C	T	ENSG00000160789	LMNA	synonymous_variant
ASC	DEASD_0083_001	1	156161349	G	A	ENSG00000196189	SEMA4A	missense_variant
ASC	13498_s1	1	156274623	C	T	ENSG00000198952	SMG5	missense_variant
ASC	EGAN00001101018	1	156286332	T	G	ENSG00000163472	TMEM79	missense_variant
ASC	DEASD_0204_001	1	156293317	C	T	ENSG00000198715	C1orf85	splice_region_variant
ASC	ASC_CA_95_A	1	156382775	C	T	ENSG00000132677	RHBG	synonymous_variant
ASC	NDAR_INVDT876BAG_wes1	1	156407059	T	C	ENSG00000125462	C1orf61	non_coding_transcript_exon_variant
ASC	36900	1	156477071	G	A	ENSG00000116604	MEF2D	missense_variant
ASC	11284_s1	1	156480933	G	A	ENSG00000116604	MEF2D	synonymous_variant
ASC	DEASD_0089_001	1	156482625	G	A	ENSG00000116604	MEF2D	missense_variant
ASC	11067_p1	1	156534119	G	C	ENSG00000183856	IQGAP3	missense_variant
ASC	36798	1	156566413	C	T	ENSG00000183856	IQGAP3	missense_variant
ASC	80001103365	1	156595462	C	A	ENSG00000160818	GPATCH4	missense_variant
ASC	A208303	1	156596426	C	T	ENSG00000160818	GPATCH4	missense_variant
ASC	TRE_838	1	156652733	C	T	ENSG00000132692	BCAN	missense_variant
ASC	5L790	1	156738532	C	T	ENSG00000143314	MRPL24	missense_variant
ASC	14523_s1	1	156843468	AG	A	ENSG00000027644	INSRR	frameshift_variant
ASC	G01-GEA-103-HI	1	156854216	A	G	ENSG00000027644	INSRR	missense_variant
ASC	F9720-1	1	156866906	G	T	ENSG00000198400	NTRK1	splice_region_variant
ASC	A1435B	1	156879262	G	A	ENSG00000198400	NTRK1	missense_variant
ASC	SSC10273	1	156913242	C	T	ENSG00000187800	PEAR1	missense_variant
ASC	13115_p1	1	156939589	G	A	ENSG00000132694	ARHGEF11	missense_variant
ASC	12091_s1	1	156941411	C	T	ENSG00000132694	ARHGEF11	missense_variant
ASC	DEASD_0084_001	1	156958780	T	C	ENSG00000132694	ARHGEF11	synonymous_variant
ASC	ASC_CA_115_A	1	156986177	GAGA	G	ENSG00000132694	ARHGEF11	splice_region_variant
ASC	SSC05384	1	157695417	CAGAG	C	ENSG00000160856	FCRL3	frameshift_variant
ASC	EGAN00001101408	1	157800080	G	A	ENSG00000163534	FCRL1	missense_variant
ASC	36812	1	158076177	G	A	ENSG00000183853	KIRREL	synonymous_variant
ASC	AU06304	1	158256989	G	A	ENSG00000158477	CD1A	missense_variant
ASC	SSC05185	1	158420225	G	A	ENSG00000180708	OR10K2	synonymous_variant
ASC	020-07-107621	1	158547209	G	T	ENSG00000197532	OR6Y1	missense_variant
ASC	4899	1	158606561	C	A	ENSG00000198967	OR10Z1	missense_variant
ASC	12289_p1	1	158606697	G	GT	ENSG00000198967	OR10Z1	frameshift_variant
ASC	35895	1	158615372	C	T	ENSG00000163554	SPTA1	missense_variant
ASC	10C102535	1	158657629	G	A	ENSG00000163554	SPTA1	missense_variant
ASC	04C38377	1	158671370	G	T	ENSG00000163554	SPTA1	synonymous_variant
ASC	ASC_11285-1	1	158766614	G	A	ENSG00000197403	OR6N1	synonymous_variant
ASC	SSC02938	1	158776940	T	C	ENSG00000188340	OR6N2	synonymous_variant
ASC	G01_GEA516HI	1	158847835	T	C	ENSG00000163563	MNDA	synonymous_variant
ASC	SSC07646	1	158942365	G	A	ENSG00000163564	PYHIN1	missense_variant
ASC	08C75283	1	159073267	G	T	ENSG00000163568	AIM2	missense_variant
ASC	EGAN00001101116	1	159205821	C	G	ENSG00000213088	DARC	missense_variant
ASC	31780	1	159313933	C	T	ENSG00000196266	OR10J3	missense_variant
ASC	NDAR_INVNG620TCT_wes1	1	159440621	A	G	ENSG00000196184	OR10J1	missense_variant
ASC	36934	1	159587963	C	T	ENSG00000132703	APCS	synonymous_variant
ASC	SSC00558	1	159808960	G	A	ENSG00000181036	FCRL6	splice_acceptor_variant
ASC	SSC02117	1	159857870	A	G	ENSG00000243284	VSIG8	missense_variant
ASC	10C106784	1	159876608	C	T	ENSG00000213085	CCDC19	missense_variant
ASC	09C83888	1	160041539	G	T	ENSG00000177807	KCNJ10	missense_variant
ASC	1420001	1	160130225	A	C	ENSG00000018625	ATP1A2	missense_variant
ASC	70421	1	160156153	C	T	ENSG00000132681	ATP1A4	missense_variant
ASC	CA144A	1	160174646	G	A	ENSG00000132681	ATP1A4	missense_variant
ASC	AU1941302	1	160211702	A	G	ENSG00000162734	PEA15	missense_variant
ASC	200675704_1082034185	1	160225058	G	A	ENSG00000132716	DCAF8	splice_region_variant
ASC	3C147	1	160263431	T	C	ENSG00000132716	DCAF8	upstream_gene_variant
ASC	NDAR_INVGE342MBJ_wes1	1	160311895	T	C	ENSG00000122218	COPA	missense_variant
ASC	G01_GEA511HI	1	160332340	A	G	ENSG00000122218	COPA	intron_variant
ASC	AU175A	1	160358172	C	T	ENSG00000162736	NCSTN	synonymous_variant
ASC	SSC03000	1	160424081	C	T	ENSG00000162738	VANGL2	missense_variant
ASC	11047_s1	1	160490650	G	C	ENSG00000162739	SLAMF6	missense_variant
ASC	11882-1	1	160884975	A	T	ENSG00000179914	ITLN1	intron_variant
ASC	35857	1	161047972	G	A	ENSG00000186517	ARHGAP30	stop_gained
ASC	SSC08289	1	161053306	ACTC	A	ENSG00000186517	ARHGAP30	inframe_deletion
ASC	1021012	1	161099590	T	C	ENSG00000143256	PFDN2	downstream_gene_variant
ASC	CC1123_202	1	161122266	A	G	ENSG00000158796	DEDD	missense_variant
ASC	DEASD_0065_001	1	161160944	C	T	ENSG00000143258	USP21	missense_variant
ASC	G01_GEA513HI	1	161191924	A	C	ENSG00000158859	ADAMTS4	intron_variant
ASC	TRE_2419	1	161195594	TGCATGGCTTGGAGTTGTCATGGA	T	ENSG00000158859	ADAMTS4	frameshift_variant
ASC	GEA366	1	161198576	A	C	ENSG00000158859	ADAMTS4	missense_variant
ASC	12115_s1	1	161222496	T	C	ENSG00000158874	APOA2	missense_variant
ASC	SSC04582	1	161231144	A	G	ENSG00000143257	NR1I3	synonymous_variant
ASC	12208_p1	1	161526209	G	A	ENSG00000173110	HSPA6	synonymous_variant
ASC	AU2793303	1	161671438	C	A	ENSG00000072694	FCGR2B	missense_variant
ASC	08C78430	1	161983909	G	A	ENSG00000162745	OLFML2B	synonymous_variant
ASC	DEASD_0097_001	1	162020019	G	A	ENSG00000162745	OLFML2B	missense_variant
ASC	80001102089	1	162374240	G	C	ENSG00000171722	C1orf111	synonymous_variant
ASC	B208603	1	162754712	C	T	ENSG00000162733	DDR2	missense_variant
ASC	4891	1	162767330	A	G	ENSG00000162733	DDR2	missense_variant
ASC	SSC03130	1	163161947	C	T	ENSG00000143248	RGS5	missense_variant
ASC	5981007471794-C	1	163339278	T	G	ENSG00000143228	NUF2	intron_variant
ASC	08C77554	1	164563277	GT	G	ENSG00000185630	PBX1	frameshift_variant
ASC	505-09-112395	1	164799868	G	A	ENSG00000185630	PBX1	missense_variant
ASC	DEASD_0021_001	1	164821568	C	T	ENSG00000185630	PBX1	missense_variant
ASC	SSC10649	1	165249490	CT	C	ENSG00000162761	LMX1A	frameshift_variant
ASC	1467_18au	1	166846617	G	A	ENSG00000143157	POGK	synonymous_variant
ASC	SSC02665	1	166849066	G	A	ENSG00000143157	POGK	missense_variant
ASC	SSC11901	1	166849676	C	T	ENSG00000143157	POGK	missense_variant
ASC	04C37530	1	167546223	T	C	ENSG00000143162	CREG1	synonymous_variant
ASC	MR_326	1	167553458	G	A	ENSG00000143162	CREG1	missense_variant
ASC	SSC06754	1	167901720	G	A	ENSG00000143199	ADCY10	synonymous_variant
ASC	4691003270231-C	1	168700889	ACG	A	ENSG00000143196	DPT	intron_variant
ASC	08C74480	1	168714292	G	A	ENSG00000143196	DPT	synonymous_variant
ASC	SSC06202	1	169127268	C	T	ENSG00000143153	ATP1B1	stop_gained
ASC	SSC02972	1	169421510	G	A	ENSG00000117477	CCDC181	synonymous_variant
ASC	G01-GEA-92-HI	1	169541188	A	G	ENSG00000198734	F5	missense_variant
ASC	08C72692	1	169542482	C	T	ENSG00000198734	F5	missense_variant
ASC	SSC00359	1	169612954	C	T	ENSG00000174175	SELP	stop_gained
ASC	3C546	1	169878803	C	T	ENSG00000000457	SCYL3	missense_variant
ASC	NDAR_INVRR913XF8_wes1	1	169954118	GA	G	ENSG00000075945	KIFAP3	intron_variant
ASC	SSC07571	1	170167708	A	G	ENSG00000203740	METTL11B	missense_variant
ASC	DEASD_0124_001	1	170539329	C	T	ENSG00000120370	GORAB	missense_variant
ASC	TRE_404	1	170544712	A	G	ENSG00000120370	GORAB	missense_variant
ASC	SSC06996	1	171117427	C	T	ENSG00000007933	FMO3	synonymous_variant
ASC	TRE_115	1	171341576	C	T	ENSG00000076258	FMO4	missense_variant
ASC	11003_p1	1	171579837	G	A	ENSG00000117523	PRRC2C	missense_variant
ASC	EGAN00001101233	1	171987690	A	G	ENSG00000197959	DNM3	synonymous_variant
ASC	SSC05616	1	172468581	C	A	ENSG00000180999	C1orf105	missense_variant
ASC	4B702	1	173487839	C	G	ENSG00000117592	PRDX6	stop_gained
ASC	70327	1	173521391	G	A	ENSG00000162753	SLC9C2	synonymous_variant
ASC	09C87173	1	173524027	A	G	ENSG00000162753	SLC9C2	missense_variant
ASC	IGM1571557	1	173587753	A	C	ENSG00000162753	SLC9C2	missense_variant
ASC	1022001	1	173766208	G	A	ENSG00000076321	KLHL20	missense_variant
ASC	TRE_1195	1	173831638	C	A	ENSG00000117593	DARS2	splice_region_variant
ASC	6557	1	173904038	C	G	ENSG00000117601	SERPINC1	missense_variant
ASC	GEA487	1	173914695	C	A	ENSG00000117601	SERPINC1	missense_variant
ASC	11939_s1	1	173961825	ACTG	A	ENSG00000135870	RC3H1	inframe_deletion
ASC	DEASD_0073_001	1	173978488	C	T	ENSG00000135870	RC3H1	missense_variant
ASC	200675533_1082034276	1	173978536	G	A	ENSG00000135870	RC3H1	stop_gained
ASC	TRE_2153	1	173992910	G	A	ENSG00000135870	RC3H1	stop_gained
ASC	302-05-103645	1	173992959	C	T	ENSG00000135870	RC3H1	synonymous_variant
ASC	80001101245	1	174250527	A	G	ENSG00000152061	RABGAP1L	missense_variant
ASC	AU0266-0201	1	174877600	T	C	ENSG00000152061	RABGAP1L	intron_variant
ASC	SSC06511	1	175098508	C	T	ENSG00000120332	TNN	synonymous_variant
ASC	13237_s1	1	175118670	G	A	ENSG00000120332	TNN	synonymous_variant
ASC	37418	1	175989416	T	C	ENSG00000143207	RFWD2	missense_variant
ASC	07C65223	1	176027581	C	T	ENSG00000143207	RFWD2	missense_variant
ASC	2661_18au	1	176699583	C	T	ENSG00000116183	PAPPA2	missense_variant
ASC	G01_GEA511HI	1	177952001	G	A	ENSG00000120341	SEC16B	splice_region_variant
ASC	14051_p1	1	177967773	G	A	ENSG00000120341	SEC16B	missense_variant
ASC	366-07-108778	1	178442688	G	T	ENSG00000075391	RASAL2	missense_variant
ASC	05HI3916A	1	178443056	C	T	ENSG00000075391	RASAL2	missense_variant
ASC	8284	1	178811400	C	T	ENSG00000116191	RALGPS2	missense_variant
ASC	SSC06782	1	178897696	G	A	ENSG00000116191	RALGPS2	synonymous_variant
ASC	36813	1	179044201	G	A	ENSG00000116199	FAM20B	synonymous_variant
ASC	5901026096961-C	1	179095148	A	G	ENSG00000186283	TOR3A	missense_variant
ASC	SSC11000	1	179107972	C	T	ENSG00000143322	ABL2	missense_variant
ASC	AU051A	1	179341284	T	G	ENSG00000057252	SOAT1	missense_variant
ASC	31724	1	179342117	C	A	ENSG00000057252	SOAT1	missense_variant
ASC	SSC08305	1	179635808	A	G	ENSG00000162782	TDRD5	missense_variant
ASC	SSC08162	1	179639902	G	A	ENSG00000162782	TDRD5	synonymous_variant
ASC	09C99485	1	179640043	G	A	ENSG00000162782	TDRD5	synonymous_variant
ASC	SSC10235	1	179851088	GGAGGT	G	ENSG00000169905	TOR1AIP2	frameshift_variant
ASC	SSC02433	1	179882628	G	T	ENSG00000143337	TOR1AIP1	synonymous_variant
ASC	4892	1	180013913	A	C	ENSG00000135837	CEP350	missense_variant
ASC	AU242A	1	180015915	A	G	ENSG00000135837	CEP350	missense_variant
ASC	DEASD_2055_001	1	180031321	G	T	ENSG00000135837	CEP350	missense_variant
ASC	130091	1	180080624	T	C	ENSG00000135837	CEP350	synonymous_variant
ASC	37029	1	180274180	C	T	ENSG00000121454	LHX4	splice_region_variant
ASC	487_16au	1	180274747	T	C	ENSG00000121454	LHX4	3_prime_UTR_variant
ASC	08C74029	1	180632227	C	A	ENSG00000143324	XPR1	missense_variant
ASC	048-05-102699	1	180806058	G	A	ENSG00000143324	XPR1	splice_region_variant
ASC	1792_17AU	1	180873683	T	G	ENSG00000143324	XPR1	intron_variant
ASC	MR_825	1	180917030	C	T	ENSG00000135835	KIAA1614	synonymous_variant
ASC	SSC05067	1	181052465	C	T	ENSG00000153029	MR1	missense_variant
ASC	A1328B	1	181053571	A	G	ENSG00000153029	MR1	splice_acceptor_variant
ASC	14251_p1	1	181089280	G	T	ENSG00000162783	IER5	synonymous_variant
ASC	3C577	1	181580759	A	G	ENSG00000198216	CACNA1E	missense_variant
ASC	200675515_1082034250	1	181717152	C	T	ENSG00000198216	CACNA1E	missense_variant
ASC	SSC06613	1	181732641	G	C	ENSG00000198216	CACNA1E	missense_variant
ASC	244-07-108352	1	181736434	C	T	ENSG00000198216	CACNA1E	missense_variant
ASC	SSC03211	1	181737560	G	A	ENSG00000198216	CACNA1E	missense_variant
ASC	5898	1	181739159	G	A	ENSG00000198216	CACNA1E	missense_variant
ASC	AU03604	1	181752149	C	T	ENSG00000198216	CACNA1E	synonymous_variant
ASC	936_17au	1	181781380	T	A	ENSG00000198216	CACNA1E	intron_variant
ASC	NDAR_INVAK465EDQ_wes1	1	182057754	C	T	ENSG00000179930	ZNF648	missense_variant
ASC	NP006	1	182386318	G	A	ENSG00000135821	GLUL	missense_variant
ASC	G01-GEA-279-HI	1	182400471	A	C	ENSG00000203730	TEDDM1	synonymous_variant
ASC	12007_s1	1	182473756	C	T	ENSG00000121446	RGSL1	synonymous_variant
ASC	SSC05600	1	182883530	G	A	ENSG00000135829	DHX9	missense_variant
ASC	35842	1	183117395	T	C	ENSG00000135862	LAMC1	missense_variant
ASC	515-09-112420	1	183117630	T	C	ENSG00000135862	LAMC1	missense_variant
ASC	08C76266	1	183122196	T	C	ENSG00000135862	LAMC1	synonymous_variant
ASC	36087	1	183215537	C	T	ENSG00000058085	LAMC2	missense_variant
ASC	18D129	1	183223364	T	C	ENSG00000058085	LAMC2	intron_variant
ASC	70513	1	183533733	C	T	ENSG00000116698	SMG7	missense_variant
ASC	14343_s1	1	183551081	C	T	ENSG00000116698	SMG7	missense_variant
ASC	CC1073_202	1	183627596	T	C	ENSG00000162704	ARPC5	splice_acceptor_variant
ASC	SSC03351	1	183926192	T	C	ENSG00000143344	RGL1	missense_variant
ASC	12558_p1	1	183926252	G	A	ENSG00000143344	RGL1	missense_variant
ASC	EL011_202	1	183969358	G	A	ENSG00000198756	COLGALT2	missense_variant
ASC	AC02-1240-01	1	186015981	T	C	ENSG00000143341	HMCN1	synonymous_variant
ASC	NDAR_INVFA274GBM_wes1	1	186082891	C	T	ENSG00000143341	HMCN1	synonymous_variant
ASC	1675002	1	186086338	C	T	ENSG00000143341	HMCN1	missense_variant
ASC	081-06-105469	1	186095256	G	C	ENSG00000143341	HMCN1	missense_variant
ASC	04C37818	1	186306735	C	A	ENSG00000116690	PRG4	missense_variant
ASC	1024_14au	1	186307565	A	C	ENSG00000116690	PRG4	missense_variant
ASC	1360JS0011	1	186307663	C	T	ENSG00000116690	PRG4	synonymous_variant
ASC	SSC00317	1	186312303	A	G	ENSG00000116690	PRG4	missense_variant
ASC	GM173082	1	186343871	T	C	ENSG00000047410	TPR	intron_variant
ASC	09C97129	1	186375018	A	C	ENSG00000047410	TPR	missense_variant
ASC	3C476	1	186417548	T	G	ENSG00000157181	C1orf27	missense_variant
ASC	340-05-103849	1	190098853	TCAAAGC	T	ENSG00000162670	BRINP3	inframe_deletion
ASC	08C78321	1	192576824	T	C	ENSG00000090104	RGS1	missense_variant
ASC	NDAR_INVYN810UMB_wes1	1	192810164	A	T	ENSG00000116741	RGS2	splice_acceptor_variant
ASC	SSC06297	1	192810272	G	A	ENSG00000116741	RGS2	splice_region_variant
ASC	SSC06076	1	193075995	ATTAG	A	ENSG00000116747	TROVE2	frameshift_variant
ASC	B224603	1	193084577	A	C	ENSG00000116747	TROVE2	splice_acceptor_variant
ASC	G01_GEA529HI	1	193130085	G	A	ENSG00000134371	CDC73	intron_variant
ASC	NDAR_INVZD496DT3_wes1	1	193142033	G	GAC	ENSG00000134371	CDC73	frameshift_variant
ASC	DEASD_1037_001	1	193180560	G	A	ENSG00000162630	B3GALT2	missense_variant
ASC	SSC02886	1	196282325	G	A	ENSG00000162687	KCNT2	missense_variant
ASC	10C105736	1	196425889	C	G	ENSG00000162687	KCNT2	missense_variant
ASC	SSC11701	1	197100509	G	T	ENSG00000066279	ASPM	synonymous_variant
ASC	DEASD_1055_001	1	197103402	G	A	ENSG00000066279	ASPM	missense_variant
ASC	11939_p1	1	197104582	A	G	ENSG00000066279	ASPM	missense_variant
ASC	08C72349	1	197142372	C	T	ENSG00000066279	ASPM	missense_variant
ASC	5421	1	197159433	A	G	ENSG00000177888	ZBTB41	missense_variant
ASC	160446	1	197176608	A	C	ENSG00000177888	ZBTB41	missense_variant
ASC	04C35994	1	197328746	C	T	ENSG00000134376	CRB1	missense_variant
ASC	09C89011	1	197421299	G	A	ENSG00000134376	CRB1	missense_variant
ASC	G01-GEA-317-HI	1	197427902	C	A	ENSG00000134376	CRB1	missense_variant
ASC	200675300_1082034284	1	197652258	T	G	ENSG00000213047	DENND1B	missense_variant
ASC	11206_p1	1	197902711	C	T	ENSG00000203724	C1orf53	missense_variant
ASC	200675360_1082034754	1	197905873	A	C	ENSG00000203724	C1orf53	missense_variant
ASC	10C108596	1	200048263	C	T	ENSG00000116833	NR5A2	synonymous_variant
ASC	189_16au	1	200407928	A	C	ENSG00000162702	ZNF281	missense_variant
ASC	12275_s1	1	200409667	A	C	ENSG00000162702	ZNF281	synonymous_variant
ASC	SSC07061	1	200598399	A	G	ENSG00000118193	KIF14	missense_variant
ASC	SSC03369	1	200608890	A	G	ENSG00000118193	KIF14	synonymous_variant
ASC	SSC11682	1	200615355	G	A	ENSG00000118193	KIF14	missense_variant
ASC	11521_p1	1	200618013	C	T	ENSG00000118193	KIF14	synonymous_variant
ASC	ASC_CA_164_A	1	200760848	C	A	ENSG00000118200	CAMSAP2	missense_variant
ASC	31702	1	200842017	G	A	ENSG00000118200	CAMSAP2	synonymous_variant
ASC	08C75317	1	200849212	A	G	ENSG00000118200	CAMSAP2	missense_variant
ASC	1335001	1	200976818	C	G	ENSG00000116852	KIF21B	missense_variant
ASC	68629	1	201002212	G	A	ENSG00000116852	KIF21B	missense_variant
ASC	NDAR_INVAF559YZC_wes1	1	201040355	G	C	ENSG00000081248	CACNA1S	missense_variant
ASC	9190768	1	201041610	G	T	ENSG00000081248	CACNA1S	intron_variant
ASC	SSC05167	1	201078090	C	T	ENSG00000081248	CACNA1S	missense_variant
ASC	SSC06435	1	201092041	C	T	ENSG00000081248	CACNA1S	missense_variant
ASC	1450_15au	1	201210801	A	G	ENSG00000163395	IGFN1	missense_variant
ASC	SSC10354	1	201224823	A	G	ENSG00000163395	IGFN1	missense_variant
ASC	GM182936	1	201324397	G	C	ENSG00000081277	PKP1	intron_variant
ASC	A170295	1	201384835	T	A	ENSG00000159166	LAD1	missense_variant
ASC	ASC_CA_58_A	1	201718441	G	T	ENSG00000134369	NAV1	synonymous_variant
ASC	184-09-111250	1	201869615	T	C	ENSG00000198700	IPO9	missense_variant
ASC	TRE_2121	1	201955548	C	A	ENSG00000134375	TIMM17A	missense_variant
ASC	9190780	1	202123128	C	T	ENSG00000170075	GPR37L1	synonymous_variant
ASC	AC03-1002-01	1	202148618	T	G	ENSG00000143851	PTPN7	missense_variant
ASC	70524	1	202150396	T	C	ENSG00000143851	PTPN7	missense_variant
ASC	NDAR_INVRK382ECA_wes1	1	202318548	G	C	ENSG00000133067	LGR6	missense_variant
ASC	08C76999	1	202437851	G	A	ENSG00000077157	PPP1R12B	missense_variant
ASC	F7152-1	1	202440736	C	T	ENSG00000077157	PPP1R12B	synonymous_variant
ASC	SSC08721	1	202729044	G	A	ENSG00000117139	KDM5B	stop_gained
ASC	AGG0052	1	202729118	A	C	ENSG00000117139	KDM5B	missense_variant
ASC	12418_p1	1	202736338	G	A	ENSG00000117139	KDM5B	stop_gained
ASC	68686	1	202741560	G	A	ENSG00000117139	KDM5B	missense_variant
ASC	31702	1	202742656	T	TA	ENSG00000117139	KDM5B	frameshift_variant
ASC	11003_s1	1	202745916	G	C	ENSG00000117139	KDM5B	stop_gained
ASC	SSC08501	1	202745938	A	G	ENSG00000117139	KDM5B	missense_variant
ASC	200675742_1082034788	1	202750772	G	A	ENSG00000117139	KDM5B	stop_gained
ASC	5H389	1	202750772	G	A	ENSG00000117139	KDM5B	stop_gained
ASC	NDAR_INVDR082LLL_wes1	1	202755275	G	GC	ENSG00000117139	KDM5B	frameshift_variant
ASC	10C109063	1	202758405	T	TG	ENSG00000117139	KDM5B	frameshift_variant
ASC	DEASD_0303_001	1	202773179	C	G	ENSG00000117139	KDM5B	missense_variant
ASC	08C74665	1	202774726	G	A	ENSG00000117139	KDM5B	missense_variant
ASC	37361	1	202777091	A	G	ENSG00000117139	KDM5B	missense_variant
ASC	SSC12704	1	202777091	A	T	ENSG00000117139	KDM5B	missense_variant
ASC	DEASD_2071_001	1	202894289	G	C	ENSG00000117153	KLHL12	splice_region_variant
ASC	NDAR_INVMN966KXZ_wes1	1	202894745	C	G	ENSG00000117153	KLHL12	missense_variant
ASC	NDAR_INVEP906YBV_wes1	1	202924923	A	G	ENSG00000117153	KLHL12	intron_variant
ASC	SSC02791	1	202925054	A	G	ENSG00000117153	KLHL12	synonymous_variant
ASC	AGG0393	1	202951164	A	AAGCCGGGCAGGCGGGCTCTGCTGGGGGCCGCGGTCCCCCGCGCTACATCCCGCGGCGCTGGAGGCGGCCTGCGGCCGAGCGGCCCCGAT	ENSG00000159346	ADIPOR1	splice_region_variant
ASC	CC1049_202	1	203045398	GA	G	ENSG00000143847	PPFIA4	frameshift_variant
ASC	SSC07138	1	203183675	C	T	ENSG00000133048	CHI3L1	missense_variant
ASC	08C77057	1	203307278	C	T	ENSG00000159388	BTG2	missense_variant
ASC	SSC00977	1	203347474	C	G	ENSG00000122176	FMOD	missense_variant
ASC	GEA447	1	203483280	C	T	ENSG00000188783	PRELP	synonymous_variant
ASC	37361	1	203483854	A	G	ENSG00000188783	PRELP	missense_variant
ASC	SSC04564	1	203683258	G	A	ENSG00000058668	ATP2B4	missense_variant
ASC	AU112A	1	203699453	G	T	ENSG00000058668	ATP2B4	splice_region_variant
ASC	131-09-111090	1	203699717	G	A	ENSG00000058668	ATP2B4	missense_variant
ASC	09C96031	1	203707181	G	C	ENSG00000058668	ATP2B4	synonymous_variant
ASC	09C81606	1	203720549	G	A	ENSG00000058668	ATP2B4	missense_variant
ASC	226-09-111366	1	203798102	A	G	ENSG00000257315	ZBED6	missense_variant
ASC	08C74480	1	203830166	G	A	ENSG00000058673	ZC3H11A	synonymous_variant
ASC	70524	1	203847365	G	T	ENSG00000058673	ZC3H11A	missense_variant
ASC	AU242A	1	203847462	A	T	ENSG00000058673	ZC3H11A	stop_gained
ASC	SSC09194	1	204134693	C	A	ENSG00000143845	ETNK2	missense_variant
ASC	07C70411	1	204147571	C	T	ENSG00000143845	ETNK2	intron_variant
ASC	SSC07089	1	204267552	G	A	ENSG00000143850	PLEKHA6	splice_region_variant
ASC	200675641_1082034789	1	204268285	C	T	ENSG00000143850	PLEKHA6	missense_variant
ASC	SSC04949	1	204469341	T	C	ENSG00000133056	PIK3C2B	synonymous_variant
ASC	12687_p1	1	204977687	A	G	ENSG00000163531	NFASC	missense_variant
ASC	1339JS0045	1	205009570	C	T	ENSG00000163531	NFASC	synonymous_variant
ASC	1333011	1	205065121	C	T	ENSG00000184144	CNTN2	synonymous_variant
ASC	08C72906	1	205100149	T	C	ENSG00000117222	RBBP5	splice_region_variant
ASC	UK10K_SKUSE5080181	1	205103861	C	T	ENSG00000117222	RBBP5	missense_variant
ASC	14360_s1	1	205272058	G	C	ENSG00000133069	TMCC2	synonymous_variant
ASC	3035_17au	1	205351260	A	C	ENSG00000162873	KLHDC8A	intron_variant
ASC	12616_p1	1	205523175	T	C	ENSG00000117266	CDK18	missense_variant
ASC	IGM8204	1	205659649	C	T	ENSG00000158715	SLC45A3	missense_variant
ASC	09C96031	1	205664641	A	C	ENSG00000158715	SLC45A3	missense_variant
ASC	SSC07586	1	205828706	A	G	ENSG00000162877	PM20D1	missense_variant
ASC	151454	1	205842724	TATG	T	ENSG00000162877	PM20D1	inframe_deletion
ASC	GM181126	1	205843724	T	C	ENSG00000162877	PM20D1	missense_variant
ASC	190-09-111270	1	206010342	G	A	ENSG00000196188	CTSE	synonymous_variant
ASC	DEASD_1026_001	1	206303451	A	G	ENSG00000163486	SRGAP2	missense_variant
ASC	SSC02230	1	206485018	G	A	ENSG00000143466	IKBKE	synonymous_variant
ASC	G01-GEA-135-HI	1	206939160	C	T	ENSG00000162896	PIGR	missense_variant
ASC	SSC04365	1	207022067	C	T	ENSG00000182795	C1orf116	missense_variant
ASC	80001103390-31	1	207049472	C	T	ENSG00000180667	YOD1	missense_variant
ASC	01C05904	1	207050715	T	C	ENSG00000180667	YOD1	missense_variant
ASC	36735	1	207063812	AT	A	ENSG00000123836	PFKFB2	frameshift_variant
ASC	DEASD_0334_001	1	207091787	A	G	ENSG00000123843	C4BPB	missense_variant
ASC	TRE_1980	1	207645272	C	T	ENSG00000197721	CR1L	synonymous_variant
ASC	12093_p1	1	207701587	G	A	ENSG00000197721	CR1L	missense_variant
ASC	355-08-110435	1	207717669	C	T	ENSG00000197721	CR1L	synonymous_variant
ASC	200675486_1082035020	1	208042102	G	A	ENSG00000076356	PLXNA2	missense_variant
ASC	1408001	1	208042221	G	A	ENSG00000076356	PLXNA2	missense_variant
ASC	AU2592303	1	208084551	C	T	ENSG00000076356	PLXNA2	synonymous_variant
ASC	GM182936	1	208210214	T	A	ENSG00000076356	PLXNA2	intron_variant
ASC	SSC11608	1	208217760	C	T	ENSG00000076356	PLXNA2	missense_variant
ASC	ASC_CA_115_A	1	209612011	C	T	ENSG00000008118	CAMK1G	missense_variant
ASC	546-05-104376	1	209627428	C	T	ENSG00000196878	LAMB3	synonymous_variant
ASC	F9483-1	1	209627533	G	A	ENSG00000196878	LAMB3	synonymous_variant
ASC	SSC06545	1	209650014	A	C	ENSG00000196878	LAMB3	missense_variant
ASC	G01-GEA-152-HI	1	209762646	A	G	ENSG00000009790	TRAF3IP3	synonymous_variant
ASC	SSC07138	1	209839043	T	A	ENSG00000117597	DIEXF	missense_variant
ASC	11792_p1	1	210155788	T	G	ENSG00000143469	SYT14	missense_variant
ASC	08C74464	1	210362857	G	A	ENSG00000054392	HHAT	missense_variant
ASC	TRE_2428	1	210804092	G	A	ENSG00000143473	KCNH1	missense_variant
ASC	160304	1	210804143	C	T	ENSG00000143473	KCNH1	missense_variant
ASC	G01_GEA511HI	1	210861525	G	A	ENSG00000143473	KCNH1	intron_variant
ASC	SSC06650	1	210919903	A	G	ENSG00000143473	KCNH1	missense_variant
ASC	188-03-100416	1	211260172	T	C	ENSG00000117625	RCOR3	splice_region_variant
ASC	1324011	1	211360069	A	G	ENSG00000082512	TRAF5	missense_variant
ASC	AU037A	1	211670300	G	A	ENSG00000117650	NEK2	missense_variant
ASC	09C85947	1	212006657	C	T	ENSG00000143493	INTS7	stop_gained
ASC	SSC04824	1	212016958	C	G	ENSG00000143493	INTS7	missense_variant
ASC	A000334	1	212043018	A	G	ENSG00000143476	DTL	synonymous_variant
ASC	SSC02986	1	212358753	G	A	ENSG00000066027	PPP2R5A	missense_variant
ASC	185-11-114174	1	212410444	T	C	ENSG00000065600	TMEM206	synonymous_variant
ASC	AU1758301	1	212619420	C	T	ENSG00000162772	ATF3	synonymous_variant
ASC	14054_s1	1	212787631	CAA	C	ENSG00000117697	NSL1	frameshift_variant
ASC	14090_p1	1	212797207	T	C	ENSG00000203705	TATDN3	intron_variant
ASC	DEASD_0118_001	1	212888529	G	A	ENSG00000162769	FLVCR1	missense_variant
ASC	SSC11991	1	212995176	C	T	ENSG00000174606	ANGEL2	synonymous_variant
ASC	08C74915	1	214314773	G	A	ENSG00000143499	SMYD2	stop_gained
ASC	SSC05939	1	214369557	C	T	ENSG00000152104	PTPN14	synonymous_variant
ASC	DEASD_0262_001	1	214384392	G	A	ENSG00000152104	PTPN14	missense_variant
ASC	SSC11148	1	214464702	C	T	ENSG00000152104	PTPN14	synonymous_variant
ASC	SSC07028	1	214646245	G	GT	ENSG00000117724	CENPF	frameshift_variant
ASC	DEASD_0011_001	1	215608105	G	A	ENSG00000136636	KCTD3	synonymous_variant
ASC	80001100706	1	215779927	C	T	ENSG00000042781	USH2A	missense_variant
ASC	12600_p1	1	215838089	T	C	ENSG00000042781	USH2A	synonymous_variant
ASC	11897_p1	1	215889006	A	C	ENSG00000042781	USH2A	missense_variant
ASC	09C87038	1	216190231	A	G	ENSG00000042781	USH2A	missense_variant
ASC	344-05-104641	1	216418600	G	A	ENSG00000042781	USH2A	missense_variant
ASC	37102	1	219997196	ATCT	A	ENSG00000136628	EPRS	inframe_deletion
ASC	SSC04071	1	220022446	C	T	ENSG00000136628	EPRS	missense_variant
ASC	UK10K_SKUSE5080257	1	220059739	C	A	ENSG00000162813	BPNT1	missense_variant
ASC	G01-GEA-260-HI	1	220110874	T	C	ENSG00000067704	IARS2	synonymous_variant
ASC	11397_s1	1	220157455	C	G	ENSG00000118873	RAB3GAP2	missense_variant
ASC	SSC10306	1	220172650	C	T	ENSG00000118873	RAB3GAP2	synonymous_variant
ASC	08C73727	1	220182307	C	T	ENSG00000118873	RAB3GAP2	missense_variant
ASC	ASC_11524-1	1	220195110	C	T	ENSG00000118873	RAB3GAP2	synonymous_variant
ASC	10C116616	1	220661869	G	A	ENSG00000116141	MARK1	synonymous_variant
ASC	552-06-107496	1	220661943	GAA	G	ENSG00000116141	MARK1	frameshift_variant
ASC	3B573	1	220787091	G	T	ENSG00000186205	MARC1	synonymous_variant
ASC	36901	1	222523659	A	G	ENSG00000143512	HHIPL2	missense_variant
ASC	DEASD_0296_001	1	222632242	A	G	ENSG00000154305	MIA3	missense_variant
ASC	ASDFI_1144	1	222662086	G	A	ENSG00000154305	MIA3	missense_variant
ASC	G01_GEA537HI	1	222662293	A	C	ENSG00000154305	MIA3	synonymous_variant
ASC	SSC05516	1	222747058	G	A	ENSG00000197520	FAM177B	missense_variant
ASC	SSC09372	1	222991564	A	G	ENSG00000154309	DISP1	synonymous_variant
ASC	162531	1	222991608	C	T	ENSG00000154309	DISP1	missense_variant
ASC	37012	1	223002876	C	T	ENSG00000154309	DISP1	synonymous_variant
ASC	70522	1	223004400	G	A	ENSG00000154309	DISP1	synonymous_variant
ASC	348-05-104001	1	223227601	GA	G	ENSG00000143502	SUSD4	frameshift_variant
ASC	14062_p1	1	223264752	G	A	ENSG00000143502	SUSD4	missense_variant
ASC	SSC03676	1	223622820	G	A	ENSG00000203697	CAPN8	synonymous_variant
ASC	G01-GEA-84-HI	1	223665502	G	C	ENSG00000203697	CAPN8	missense_variant
ASC	31775	1	223665516	AC	A	ENSG00000203697	CAPN8	frameshift_variant
ASC	121086	1	223796181	G	T	ENSG00000143514	TP53BP2	missense_variant
ASC	140949	1	224157637	G	T	ENSG00000143756	FBXO28	missense_variant
ASC	160820	1	224411509	C	T	ENSG00000162923	WDR26	stop_gained
ASC	13489_p1	1	224424557	G	A	ENSG00000162923	WDR26	missense_variant
ASC	SSC07568	1	224424636	G	A	ENSG00000162923	WDR26	synonymous_variant
ASC	CC996_201	1	225404467	A	G	ENSG00000143815	LBR	missense_variant
ASC	F1930-1	1	225411356	C	T	ENSG00000143815	LBR	missense_variant
ASC	DEASD_2169_001	1	225567361	T	C	ENSG00000154380	ENAH	missense_variant
ASC	ASC_5G158	1	225789333	C	T	ENSG00000143742	SRP9	missense_variant
ASC	SSC07571	1	225838743	G	A	ENSG00000143819	EPHX1	missense_variant
ASC	G01-GEA-162-HI	1	226071394	A	G	ENSG00000163041	H3F3A	missense_variant
ASC	B218803	1	226362054	C	T	ENSG00000143799	PARP1	missense_variant
ASC	SSC04588	1	226736262	G	T	ENSG00000143772	ITPKB	missense_variant
ASC	200675339_1082034658	1	226737393	G	A	ENSG00000143772	ITPKB	synonymous_variant
ASC	SSC12406	1	226889034	G	T	ENSG00000143801	PSEN2	missense_variant
ASC	CC940_201	1	227051908	G	A	ENSG00000143776	CDC42BPA	intron_variant
ASC	UK10K_SKUSE5080268	1	227119847	T	G	ENSG00000143776	CDC42BPA	missense_variant
ASC	SSC06810	1	227655433	C	A	ENSG00000181450	ZNF678	missense_variant
ASC	029-06-105565	1	227759406	G	A	ENSG00000143740	SNAP47	synonymous_variant
ASC	14328_s1	1	227817400	C	T	ENSG00000185888	PRSS38	missense_variant
ASC	CC1342_201	1	227921585	C	T	ENSG00000143816	WNT9A	missense_variant
ASC	NDAR_INVEB022VLQ_wes1	1	228060158	C	T	ENSG00000154342	WNT3A	3_prime_UTR_variant
ASC	G01-GEA-96-HI	1	228097416	C	T	ENSG00000143761	ARF1	missense_variant
ASC	14475_s1	1	228107972	A	T	ENSG00000143793	C1orf35	upstream_gene_variant
ASC	EGAN00001101301	1	228147510	A	G	ENSG00000143774	GUK1	missense_variant
ASC	3316_17au	1	228219684	C	T	ENSG00000154358	OBSCN	intron_variant
ASC	SSC02395	1	228246609	G	A	ENSG00000154358	OBSCN	missense_variant
ASC	200675785_1082034430	1	228259522	A	G	ENSG00000154358	OBSCN	missense_variant
ASC	A1443B	1	228283218	A	G	ENSG00000154358	OBSCN	missense_variant
ASC	08C76149	1	228294996	C	T	ENSG00000154358	OBSCN	missense_variant
ASC	4906	1	228317998	T	G	ENSG00000154358	OBSCN	synonymous_variant
ASC	07C70673	1	228337306	C	T	ENSG00000154358	OBSCN	missense_variant
ASC	08C71265	1	228339969	C	T	ENSG00000154358	OBSCN	synonymous_variant
ASC	618-05-104648	1	228350924	G	A	ENSG00000154358	OBSCN	missense_variant
ASC	ASC_CA_129_A	1	228366192	C	T	ENSG00000154358	OBSCN	splice_region_variant
ASC	179-08-109807	1	228371116	C	T	ENSG00000154358	OBSCN	missense_variant
ASC	ASC_151533	1	228376182	A	T	ENSG00000154358	OBSCN	splice_region_variant
ASC	SSC08041	1	228409233	T	TG	ENSG00000162931	TRIM17	frameshift_variant
ASC	SSC03570	1	228413846	C	G	ENSG00000162931	TRIM17	missense_variant
ASC	5913	1	229460761	T	C	ENSG00000069248	NUP133	synonymous_variant
ASC	35962	1	229466687	T	C	ENSG00000069248	NUP133	missense_variant
ASC	SSC05931	1	229502018	G	A	ENSG00000069248	NUP133	missense_variant
ASC	647666261115-C	1	229594507	T	C	ENSG00000135801	TAF5L	synonymous_variant
ASC	A1378B	1	230255224	C	T	ENSG00000143641	GALNT2	missense_variant
ASC	SSC10447	1	230704308	A	T	ENSG00000135744	AGT	missense_variant
ASC	1691001	1	230791898	C	T	ENSG00000135773	CAPN9	synonymous_variant
ASC	116-07-107933	1	230924959	C	T	ENSG00000143643	TTC13	missense_variant
ASC	13204_s1	1	231224400	T	C	ENSG00000143633	C1orf131	missense_variant
ASC	ASC_CA_181_A	1	231239118	CA	C	ENSG00000143633	C1orf131	frameshift_variant
ASC	SSC09779	1	231270887	T	C	ENSG00000116906	GNPAT	missense_variant
ASC	SSC04465	1	231693870	C	T	ENSG00000162946	DISC1	missense_variant
ASC	SSC04771	1	231800202	C	G	ENSG00000162946	DISC1	missense_variant
ASC	80001105178	1	232441814	G	A	ENSG00000116991	SIPA1L2	synonymous_variant
ASC	F9313-1	1	232461008	C	T	ENSG00000116991	SIPA1L2	missense_variant
ASC	EGAN00001101029	1	232805658	A	C	ENSG00000212916	MAP10	missense_variant
ASC	TRE_471	1	233236910	C	T	ENSG00000135749	PCNXL2	missense_variant
ASC	TRE_1202	1	233236911	G	T	ENSG00000135749	PCNXL2	synonymous_variant
ASC	SSC07870	1	234231456	C	A	ENSG00000183780	SLC35F3	missense_variant
ASC	C221603	1	235436608	A	G	ENSG00000116957	TBCE	splice_region_variant
ASC	10C106332	1	235441821	T	C	ENSG00000116957	TBCE	synonymous_variant
ASC	NDAR_INVKR166GJL_wes1	1	235583867	A	C	ENSG00000168243	GNG4	intron_variant
ASC	12023-1	1	235709427	A	AGTATAAACAGTATAAACAGTATAAACAGTATAAACAAAAATCTCAGAAGTGTTTATTTAAAAAAATTATCCTAAAGGAAATGT	ENSG00000143669	LYST	intron_variant
ASC	12043-1	1	235709427	A	AG	ENSG00000143669	LYST	intron_variant
ASC	SSC03679	1	235810032	T	C	ENSG00000143669	LYST	synonymous_variant
ASC	C220403	1	235810521	C	T	ENSG00000143669	LYST	synonymous_variant
ASC	1683001	1	236143004	A	C	ENSG00000077585	GPR137B	missense_variant
ASC	07C69336	1	236178508	A	G	ENSG00000077585	GPR137B	missense_variant
ASC	SSC04585	1	236526106	C	T	ENSG00000116977	LGALS8	synonymous_variant
ASC	SSC11296	1	236543590	C	A	ENSG00000116977	LGALS8	missense_variant
ASC	1396022	1	236544866	A	G	ENSG00000116977	LGALS8	missense_variant
ASC	01C07361	1	236574800	G	A	ENSG00000119285	HEATR1	missense_variant
ASC	11990_p1	1	236816486	T	C	ENSG00000116984	MTR	missense_variant
ASC	F9985-1	1	236862261	A	G	ENSG00000116984	MTR	missense_variant
ASC	13958_p1	1	237503434	C	T	ENSG00000198626	RYR2	missense_variant
ASC	11C119398	1	237702061	T	A	ENSG00000198626	RYR2	splice_donor_variant
ASC	DEASD_0115_001	1	237707140	C	A	ENSG00000198626	RYR2	missense_variant
ASC	10C109049	1	237709078	T	G	ENSG00000198626	RYR2	missense_variant
ASC	DEASD_0050_001	1	239908955	A	G	ENSG00000133019	CHRM3	missense_variant
ASC	08C72821	1	240123296	T	C	ENSG00000155816	FMN2	missense_variant
ASC	161450	1	240207635	A	C	ENSG00000155816	FMN2	synonymous_variant
ASC	150924	1	240207659	C	T	ENSG00000155816	FMN2	synonymous_variant
ASC	CC1330_201	1	240207905	C	T	ENSG00000155816	FMN2	synonymous_variant
ASC	SSC08097	1	240208324	C	T	ENSG00000155816	FMN2	missense_variant
ASC	11382_s1	1	240801455	C	T	ENSG00000182901	RGS7	splice_region_variant
ASC	14288_s1	1	240813689	C	T	ENSG00000182901	RGS7	synonymous_variant
ASC	04C35260	1	241500593	T	TTGAG	ENSG00000091483	FH	splice_region_variant
ASC	05C44988	1	241590001	CATT	C	ENSG00000054277	OPN3	downstream_gene_variant
ASC	EGAN00001101080	1	241634518	G	A	ENSG00000203668	CHML	stop_gained
ASC	DEASD_0121_001	1	241635118	T	A	ENSG00000203668	CHML	missense_variant
ASC	12987_p1	1	241795274	T	G	ENSG00000162843	WDR64	missense_variant
ASC	AC02-1177-01	1	241852379	T	G	ENSG00000174371	EXO1	synonymous_variant
ASC	SSC08639	1	243552723	G	GCTT	ENSG00000117020	AKT3	splice_region_variant
ASC	152791	1	244054575	T	C	ENSG00000179456	ZBTB18	synonymous_variant
ASC	NDAR_INVVH064RG2_wes1	1	244055199	C	T	ENSG00000179456	ZBTB18	synonymous_variant
ASC	SSC08469	1	244388989	C	T	ENSG00000173728	C1orf100	stop_gained
ASC	ASDFI_1572	1	244420297	C	A	ENSG00000035687	ADSS	splice_acceptor_variant
ASC	DEASD_0061_001	1	244653315	T	TG	ENSG00000121644	DESI2	frameshift_variant
ASC	08C74541	1	244858817	T	C	ENSG00000153187	HNRNPU	missense_variant
ASC	80001104736	1	244862460	CAAGTAT	C	ENSG00000153187	HNRNPU	inframe_deletion
ASC	SSC09263	1	244863839	C	G	ENSG00000153187	HNRNPU	missense_variant
ASC	CC1358_201	1	244864392	C	T	ENSG00000153187	HNRNPU	5_prime_UTR_variant
ASC	G01_GEA530HI	1	245419730	C	T	ENSG00000162849	KIF26B	missense_variant
ASC	666-05-104891	1	245698225	G	A	ENSG00000162849	KIF26B	missense_variant
ASC	DEASD_0403_001	1	245699045	C	T	ENSG00000162849	KIF26B	splice_region_variant
ASC	5341	1	246591635	G	A	ENSG00000162852	CNST	missense_variant
ASC	SSC08036	1	246758329	C	T	ENSG00000143653	SCCPDH	missense_variant
ASC	TRE_2176	1	246840909	C	T	ENSG00000153207	AHCTF1	missense_variant
ASC	35953	1	247418951	G	A	ENSG00000162711	NLRP3	missense_variant
ASC	308-05-103665	1	247444699	A	T	ENSG00000162711	NLRP3	synonymous_variant
ASC	13446_p1	1	247451420	A	G	ENSG00000177535	OR2B11	missense_variant
ASC	3641_17au	1	247589325	A	AGGGCCGGGCGCGGTGGCTCACGCCTGTAATCCCAGCACTTTGGGAGGCCGAGGCGGGCGGATC	ENSG00000177489	OR2G2	downstream_gene_variant
ASC	14001_p1	1	247605612	A	G	ENSG00000177476	OR2G3	synonymous_variant
ASC	6263	1	247841725	G	C	ENSG00000197591	OR11L1	missense_variant
ASC	NDAR_INVAP196VE1_wes1	1	247867923	A	T	ENSG00000162722	TRIM58	intron_variant
ASC	SSC08765	1	247895687	C	T	ENSG00000238243	OR2W3	missense_variant
ASC	SSC07185	1	248361877	T	C	ENSG00000196944	OR2T4	synonymous_variant
ASC	SSC09641	1	248406358	A	G	ENSG00000175143	OR2T1	missense_variant
ASC	10C107945	1	248441710	C	A	ENSG00000196240	OR2T2	upstream_gene_variant
ASC	11941_s1	1	248442075	G	T	ENSG00000196240	OR2T2	upstream_gene_variant
ASC	68632	1	248592974	G	T	ENSG00000184022	OR2T10	stop_gained
ASC	359-09-111818	1	248639233	T	G	ENSG00000177151	OR2T35	missense_variant
ASC	AU122A	1	248824748	C	G	ENSG00000175137	SH3BP5L	splice_region_variant
ASC	SSC06180	1	248848342	G	A	ENSG00000171161	ZNF672	synonymous_variant
ASC	37013	1	248855752	G	A	ENSG00000171163	ZNF692	missense_variant
ASC	AU13203	1	248917179	A	T	ENSG00000185220	PGBD2	missense_variant
ASC	1462001	2	224869	C	A	ENSG00000035115	SH3YL1	missense_variant
ASC	UK10K_SKUSE5080232	2	234212	C	T	ENSG00000035115	SH3YL1	missense_variant
ASC	349-04-101211	2	242877	T	C	ENSG00000035115	SH3YL1	intron_variant
ASC	TRE_850	2	1433511	G	A	ENSG00000115705	TPO	missense_variant
ASC	SSC06985	2	1654418	C	T	ENSG00000130508	PXDN	missense_variant
ASC	DEASD_0440_001	2	1889301	G	A	ENSG00000186487	MYT1L	synonymous_variant
ASC	ASC_142560	2	1889442	C	T	ENSG00000186487	MYT1L	synonymous_variant
ASC	TRE_1475	2	1910313	G	A	ENSG00000186487	MYT1L	synonymous_variant
ASC	DEASD_0057_001	2	1917251	G	C	ENSG00000186487	MYT1L	missense_variant
ASC	SSC09343	2	1917307	A	G	ENSG00000186487	MYT1L	missense_variant
ASC	AU062A	2	1923178	G	T	ENSG00000186487	MYT1L	stop_gained
ASC	08C77100	2	1979730	C	T	ENSG00000186487	MYT1L	synonymous_variant
ASC	00HI1369A	2	3388252	T	C	ENSG00000171853	TRAPPC12	missense_variant
ASC	08C76897	2	3460271	C	T	ENSG00000171853	TRAPPC12	missense_variant
ASC	130091	2	5692880	G	T	ENSG00000176887	SOX11	missense_variant
ASC	SSC07370	2	6849894	G	A	ENSG00000134326	CMPK2	stop_gained
ASC	200675499_1082035007	2	8731469	C	T	ENSG00000134313	KIDINS220	missense_variant
ASC	09C84797	2	9327827	A	G	ENSG00000151693	ASAP2	missense_variant
ASC	13311_p1	2	9448318	A	C	ENSG00000119203	CPSF3	missense_variant
ASC	12687_s1	2	9481403	C	T	ENSG00000134330	IAH1	missense_variant
ASC	36151	2	9875859	C	T	ENSG00000115750	TAF1B	splice_region_variant
ASC	10C107338	2	10048173	C	G	ENSG00000172059	KLF11	missense_variant
ASC	08C76383	2	10123442	C	T	ENSG00000171848	RRM2	missense_variant
ASC	AU246A	2	10607222	A	C	ENSG00000115761	NOL10	missense_variant
ASC	4896	2	10791867	T	C	ENSG00000143870	PDIA6	missense_variant
ASC	C239603	2	11194989	C	T	ENSG00000134318	ROCK2	missense_variant
ASC	10C117291	2	11197208	C	T	ENSG00000134318	ROCK2	synonymous_variant
ASC	DEASD_4035_007	2	11214995	T	C	ENSG00000134318	ROCK2	missense_variant
ASC	627-05-104683	2	11287712	C	A	ENSG00000134318	ROCK2	missense_variant
ASC	252-04-100801	2	11618912	C	G	ENSG00000196208	GREB1	missense_variant
ASC	NDAR_INVMK181HMA_wes1	2	11625287	G	A	ENSG00000196208	GREB1	synonymous_variant
ASC	NDAR_INVRR429WG7_wes1	2	11658596	G	A	ENSG00000169006	NTSR2	synonymous_variant
ASC	08C79293	2	14634427	G	A	ENSG00000162981	FAM84A	missense_variant
ASC	547-09-112297	2	15366675	C	G	ENSG00000151779	NBAS	missense_variant
ASC	DEASD_1009_001	2	15478230	G	C	ENSG00000151779	NBAS	missense_variant
ASC	10001451004926525-C	2	15478282	T	C	ENSG00000151779	NBAS	missense_variant
ASC	SSC04804	2	15621074	G	A	ENSG00000079785	DDX1	missense_variant
ASC	SSC06085	2	16562028	T	TA	ENSG00000197872	FAM49A	frameshift_variant
ASC	68544	2	17696416	T	G	ENSG00000163029	SMC6	missense_variant
ASC	151467	2	17931588	G	A	ENSG00000170745	KCNS3	missense_variant
ASC	NDAR_INVPW048JAT_wes1	2	19938346	C	G	ENSG00000118965	WDR35	missense_variant
ASC	08C78540	2	20254917	A	G	ENSG00000055917	PUM2	missense_variant
ASC	128-06-105926	2	20255341	C	G	ENSG00000055917	PUM2	missense_variant
ASC	5014	2	20619004	C	G	ENSG00000118960	HS1BP3	missense_variant
ASC	EGAN00001101018	2	20671080	C	G	ENSG00000143869	GDF7	synonymous_variant
ASC	14039_p1	2	21002740	G	C	ENSG00000084674	APOB	missense_variant
ASC	1483JS0022	2	21006316	T	G	ENSG00000084674	APOB	missense_variant
ASC	SSC06297	2	21007058	G	A	ENSG00000084674	APOB	synonymous_variant
ASC	12492_s1	2	21007976	A	G	ENSG00000084674	APOB	synonymous_variant
ASC	1660021	2	21014493	A	G	ENSG00000084674	APOB	missense_variant
ASC	08C74292	2	21032363	G	A	ENSG00000084674	APOB	missense_variant
ASC	AGG0016	2	21138936	A	G	ENSG00000218819	TDRD15	missense_variant
ASC	ASC_CA_201_A	2	21141471	TGAGA	T	ENSG00000218819	TDRD15	frameshift_variant
ASC	08C74292	2	23788627	T	C	ENSG00000119778	ATAD2B	missense_variant
ASC	12037_p1	2	23999680	A	G	ENSG00000173960	UBXN2A	missense_variant
ASC	36144	2	24246835	C	T	ENSG00000198399	ITSN2	missense_variant
ASC	SSC03134	2	24295726	C	T	ENSG00000198399	ITSN2	missense_variant
ASC	ASC_11383-1	2	24299946	C	T	ENSG00000198399	ITSN2	missense_variant
ASC	08C78163	2	24299979	C	T	ENSG00000198399	ITSN2	missense_variant
ASC	08C76185	2	24691516	C	T	ENSG00000084676	NCOA1	stop_gained
ASC	SSC05163	2	24697694	C	G	ENSG00000084676	NCOA1	missense_variant
ASC	SSC09383	2	24705153	C	T	ENSG00000084676	NCOA1	synonymous_variant
ASC	MR_997_I	2	24741879	G	A	ENSG00000084676	NCOA1	missense_variant
ASC	14128_p1	2	24768117	A	G	ENSG00000084676	NCOA1	intron_variant
ASC	CC1273_201	2	24793520	G	A	ENSG00000184924	PTRHD1	upstream_gene_variant
ASC	814_2013	2	24815608	G	A	ENSG00000138092	CENPO	missense_variant
ASC	TRE_2673	2	24815706	G	A	ENSG00000138092	CENPO	missense_variant
ASC	DEASD_0369_004	2	24820011	A	G	ENSG00000138031	ADCY3	missense_variant
ASC	DEASD_0193_001	2	24834870	C	T	ENSG00000138031	ADCY3	missense_variant
ASC	DEASD_0171_001	2	24838497	G	A	ENSG00000138031	ADCY3	missense_variant
ASC	ASDFI_1071	2	24957841	T	G	ENSG00000115137	DNAJC27	missense_variant
ASC	1000482995765539-C	2	25151949	C	T	ENSG00000084710	EFR3B	missense_variant
ASC	36106	2	25234307	G	A	ENSG00000119772	DNMT3A	missense_variant
ASC	80001100770	2	25234362	G	A	ENSG00000119772	DNMT3A	stop_gained
ASC	IGM5219	2	25240326	CTT	C	ENSG00000119772	DNMT3A	frameshift_variant
ASC	DEASD_0131_001	2	25240420	T	C	ENSG00000119772	DNMT3A	missense_variant
ASC	G01-GEA-317-HI	2	25240699	A	G	ENSG00000119772	DNMT3A	missense_variant
ASC	SSC06157	2	25241651	C	A	ENSG00000119772	DNMT3A	missense_variant
ASC	11725-1	2	25243930	C	T	ENSG00000119772	DNMT3A	missense_variant
ASC	09C99826	2	25243931	G	A	ENSG00000119772	DNMT3A	missense_variant
ASC	482-06-107078	2	25243971	C	G	ENSG00000119772	DNMT3A	missense_variant
ASC	80001101008	2	25245284	A	G	ENSG00000119772	DNMT3A	missense_variant
ASC	NDAR_INVTE697DLX_wes1	2	25576950	C	T	ENSG00000138101	DTNB	missense_variant
ASC	SSC02516	2	25744006	G	T	ENSG00000143970	ASXL2	synonymous_variant
ASC	CC1068_201	2	25951849	C	T	ENSG00000084731	KIF3C	missense_variant
ASC	DEASD_0016_001	2	25980381	T	C	ENSG00000084731	KIF3C	missense_variant
ASC	4097_16AU	2	26187925	C	A	ENSG00000157833	GAREML	missense_variant
ASC	70381	2	26209848	C	A	ENSG00000084754	HADHA	missense_variant
ASC	SSC02837	2	26263482	A	G	ENSG00000138029	HADHB	splice_region_variant
ASC	SSC07471	2	26285519	G	A	ENSG00000138029	HADHB	missense_variant
ASC	SSC05414	2	26313845	C	T	ENSG00000173567	GPR113	synonymous_variant
ASC	13966_p1	2	26367154	C	A	ENSG00000138018	EPT1	missense_variant
ASC	SSC05109	2	26474066	C	T	ENSG00000115155	OTOF	synonymous_variant
ASC	3506_17au	2	26475983	G	A	ENSG00000115155	OTOF	synonymous_variant
ASC	NDAR_INVHH365VG2_wes1	2	26476903	C	T	ENSG00000115155	OTOF	synonymous_variant
ASC	NDAR_INVFF921HTH_wes1	2	26576098	C	T	ENSG00000173557	C2orf70	missense_variant
ASC	200675647_1082034423	2	26595297	A	G	ENSG00000157884	CIB4	synonymous_variant
ASC	AU04203	2	26941950	G	A	ENSG00000157851	DPYSL5	missense_variant
ASC	13287_s1	2	27034104	C	T	ENSG00000119777	TMEM214	synonymous_variant
ASC	98HI0654A	2	27035282	C	A	ENSG00000119777	TMEM214	missense_variant
ASC	12300_p1	2	27035993	A	G	ENSG00000119777	TMEM214	missense_variant
ASC	SSC05893	2	27036698	C	T	ENSG00000119777	TMEM214	splice_region_variant
ASC	SSC00390	2	27040061	T	C	ENSG00000119777	TMEM214	missense_variant
ASC	SSC06128	2	27054737	G	A	ENSG00000084693	AGBL5	missense_variant
ASC	200675324_1082034490	2	27080883	G	C	ENSG00000138080	EMILIN1	missense_variant
ASC	SSC05396	2	27082119	A	C	ENSG00000138080	EMILIN1	missense_variant
ASC	GAU0004C	2	27083798	G	A	ENSG00000138080	EMILIN1	missense_variant
ASC	DEASD_2002_002	2	27084462	C	A	ENSG00000138080	EMILIN1	missense_variant
ASC	05C45658	2	27092425	A	C	ENSG00000138030	KHK	synonymous_variant
ASC	80001104439	2	27099192	A	C	ENSG00000138030	KHK	splice_region_variant
ASC	4771021312387-C	2	27101397	GCC	G	ENSG00000138028	CGREF1	frameshift_variant
ASC	ASC_18D966	2	27101406	TTCCCCTC	T	ENSG00000138028	CGREF1	frameshift_variant
ASC	678-04-102406	2	27101420	CGGGG	C	ENSG00000138028	CGREF1	frameshift_variant
ASC	442-04-101599	2	27101421	GGGGGCA	G	ENSG00000138028	CGREF1	inframe_deletion
ASC	237-09-111440	2	27101424	GGC	G	ENSG00000138028	CGREF1	frameshift_variant
ASC	13816_s1	2	27217887	C	T	ENSG00000084774	CAD	synonymous_variant
ASC	SSC07542	2	27222944	T	C	ENSG00000084774	CAD	missense_variant
ASC	35961	2	27232520	T	G	ENSG00000084774	CAD	synonymous_variant
ASC	SSC09405	2	27326722	G	A	ENSG00000115207	GTF3C2	missense_variant
ASC	08C77004	2	27378852	C	T	ENSG00000163795	ZNF513	synonymous_variant
ASC	DEASD_0077_001	2	27443395	C	T	ENSG00000138002	IFT172	downstream_gene_variant
ASC	14187_p1	2	27446319	G	A	ENSG00000138002	IFT172	missense_variant
ASC	14187_s1	2	27446319	G	A	ENSG00000138002	IFT172	missense_variant
ASC	TAS_F3012Y	2	27458146	G	A	ENSG00000138002	IFT172	synonymous_variant
ASC	11922-1	2	27499508	G	A	ENSG00000115226	FNDC4	upstream_gene_variant
ASC	TRE_2134	2	27576478	G	C	ENSG00000221843	C2orf16	upstream_gene_variant
ASC	08C79471	2	27580758	G	A	ENSG00000221843	C2orf16	missense_variant
ASC	G01-GEA-102-HI	2	27581819	A	C	ENSG00000221843	C2orf16	missense_variant
ASC	C220403	2	27627698	A	G	ENSG00000176714	CCDC121	synonymous_variant
ASC	11910_p1	2	27642469	G	C	ENSG00000198522	GPN1	missense_variant
ASC	G01-GEA-280-HI	2	27663924	A	G	ENSG00000163798	SLC4A1AP	missense_variant
ASC	SSC05826	2	28941578	A	AGAAGACAAAGGGAGCAACTTCCCCTGGACAGAAGGCAAAGTTG	ENSG00000163811	WDR43	splice_region_variant
ASC	SSC08692	2	28999249	G	A	ENSG00000189350	FAM179A	missense_variant
ASC	SSC08546	2	29036740	C	T	ENSG00000189350	FAM179A	missense_variant
ASC	SSC00048	2	29065060	C	CTCT	ENSG00000179270	C2orf71	inframe_insertion
ASC	SSC08056	2	29072469	G	A	ENSG00000179270	C2orf71	missense_variant
ASC	SSC10824	2	29193454	C	T	ENSG00000171094	ALK	missense_variant
ASC	SSC06306	2	29193479	C	T	ENSG00000171094	ALK	synonymous_variant
ASC	13800_s1	2	29532055	C	T	ENSG00000171094	ALK	missense_variant
ASC	EGAN00001101387	2	29717641	T	A	ENSG00000171094	ALK	missense_variant
ASC	10C109030	2	30945840	C	T	ENSG00000158089	GALNT14	missense_variant
ASC	056-06-105324	2	31205366	G	A	ENSG00000214711	CAPN14	stop_gained
ASC	NDAR_INVRT061PDJ_wes1	2	31401278	A	T	ENSG00000158125	XDH	missense_variant
ASC	SSC08980	2	31943301	C	T	ENSG00000162959	MEMO1	splice_donor_variant
ASC	TRE_643	2	32023421	C	T	ENSG00000162961	DPY30	downstream_gene_variant
ASC	14480_s1	2	32089567	C	G	ENSG00000021574	SPAST	missense_variant
ASC	SSC05199	2	32114707	C	CA	ENSG00000021574	SPAST	frameshift_variant
ASC	09C98906	2	32136593	CT	C	ENSG00000021574	SPAST	frameshift_variant
ASC	C209003	2	32154386	C	T	ENSG00000021574	SPAST	stop_gained
ASC	11336_p1	2	32174174	G	T	ENSG00000152683	SLC30A6	intron_variant
ASC	13805_s1	2	32220466	C	G	ENSG00000152683	SLC30A6	missense_variant
ASC	SSC08116	2	32250153	G	A	ENSG00000091106	NLRC4	synonymous_variant
ASC	36974	2	32250414	T	C	ENSG00000091106	NLRC4	missense_variant
ASC	10C116035	2	32415794	C	G	ENSG00000115760	BIRC6	missense_variant
ASC	DEASD_0255_001	2	32431065	C	T	ENSG00000115760	BIRC6	stop_gained
ASC	SSC06522	2	32433688	C	G	ENSG00000115760	BIRC6	missense_variant
ASC	SSC08841	2	32442089	GT	G	ENSG00000115760	BIRC6	frameshift_variant
ASC	13720_p1	2	32464761	G	C	ENSG00000115760	BIRC6	missense_variant
ASC	SSC10179	2	32467665	G	A	ENSG00000115760	BIRC6	missense_variant
ASC	DEASD_2132_001	2	32467962	T	C	ENSG00000115760	BIRC6	synonymous_variant
ASC	SSC02117	2	32468750	G	T	ENSG00000115760	BIRC6	missense_variant
ASC	SSC05830	2	32482548	C	T	ENSG00000115760	BIRC6	synonymous_variant
ASC	11935_p1	2	32493533	T	C	ENSG00000115760	BIRC6	splice_region_variant
ASC	37053	2	32758436	A	G	ENSG00000018699	TTC27	missense_variant
ASC	11301_p1	2	33347419	A	C	ENSG00000049323	LTBP1	missense_variant
ASC	ASC_CA_199_A	2	36441284	C	T	ENSG00000150938	CRIM1	missense_variant
ASC	37369	2	36894009	C	T	ENSG00000115808	STRN	missense_variant
ASC	G01-GEA-94-HI	2	36902749	T	C	ENSG00000115808	STRN	missense_variant
ASC	SSC09584	2	37007277	A	G	ENSG00000008869	HEATR5B	missense_variant
ASC	10C102695	2	37020769	G	A	ENSG00000008869	HEATR5B	synonymous_variant
ASC	10C116035	2	37072176	G	A	ENSG00000008869	HEATR5B	stop_gained
ASC	SSC02667	2	37075556	G	A	ENSG00000008869	HEATR5B	missense_variant
ASC	09C84011	2	37079267	G	A	ENSG00000008869	HEATR5B	missense_variant
ASC	14085_p1	2	37136999	G	A	ENSG00000055332	EIF2AK2	stop_gained
ASC	08C77216	2	37175161	T	C	ENSG00000138068	SULT6B1	missense_variant
ASC	DEASD_2044_002	2	37222463	T	C	ENSG00000115816	CEBPZ	missense_variant
ASC	09C95484	2	37227996	G	A	ENSG00000115816	CEBPZ	synonymous_variant
ASC	152998	2	37359835	G	A	ENSG00000115828	QPCT	missense_variant
ASC	14147_s1	2	38004135	G	C	ENSG00000115841	RMDN2	splice_acceptor_variant
ASC	ASC_142296	2	38070788	G	T	ENSG00000138061	CYP1B1	synonymous_variant
ASC	131-09-111090	2	38071101	G	A	ENSG00000138061	CYP1B1	missense_variant
ASC	DEASD_1104_001	2	38354183	T	TAAAAAAAAAAA	ENSG00000119787	ATL2	intron_variant
ASC	DEASD_0152_001	2	38569225	C	A	ENSG00000143889	HNRNPLL	missense_variant
ASC	13564_s1	2	38569255	T	C	ENSG00000143889	HNRNPLL	missense_variant
ASC	SSC00057	2	38731744	T	C	ENSG00000143891	GALM	synonymous_variant
ASC	10C110254	2	38825971	G	A	ENSG00000163214	DHX57	stop_gained
ASC	NDAR_INVWJ720YXQ_wes1	2	38837926	T	C	ENSG00000163214	DHX57	missense_variant
ASC	EL004_201	2	38875902	C	T	ENSG00000188010	MORN2	upstream_gene_variant
ASC	200675594_1082034690	2	38957044	A	G	ENSG00000214694	ARHGEF33	missense_variant
ASC	GM183602	2	38971818	TG	T	ENSG00000214694	ARHGEF33	intron_variant
ASC	CC1386_201	2	39213399	C	T	ENSG00000205111	CDKL4	splice_donor_variant
ASC	08C73610	2	39666156	C	A	ENSG00000152154	TMEM178A	missense_variant
ASC	11247_s1	2	40178401	A	G	ENSG00000183023	SLC8A1	missense_variant
ASC	A000386	2	42353248	C	T	ENSG00000115944	COX7A2L	synonymous_variant
ASC	14310_p1	2	42570475	C	T	ENSG00000057935	MTA3	synonymous_variant
ASC	G01-GEA-108-HI	2	43286963	A	G	ENSG00000115970	THADA	synonymous_variant
ASC	047-07-107703	2	43292152	G	C	ENSG00000115970	THADA	missense_variant
ASC	05C50077	2	43508685	GCA	G	ENSG00000115970	THADA	frameshift_variant
ASC	1645001	2	43592008	G	A	ENSG00000115970	THADA	synonymous_variant
ASC	G01-GEA-49-HI	2	43753644	G	A	ENSG00000152527	PLEKHH2	missense_variant
ASC	08C76741	2	43832057	C	T	ENSG00000138075	ABCG5	missense_variant
ASC	F9958-1	2	43852751	G	C	ENSG00000143921	ABCG8	missense_variant
ASC	A1389B	2	43888620	A	G	ENSG00000138095	LRPPRC	synonymous_variant
ASC	G01_GEA508HI	2	43899418	A	G	ENSG00000138095	LRPPRC	intron_variant
ASC	DEASD_0094_001	2	43957427	G	A	ENSG00000138095	LRPPRC	missense_variant
ASC	09C84011	2	43982244	G	A	ENSG00000138095	LRPPRC	missense_variant
ASC	161008	2	44201513	G	C	ENSG00000138032	PPM1B	missense_variant
ASC	08C75660	2	44201593	T	A	ENSG00000138032	PPM1B	missense_variant
ASC	12793_p1	2	44201992	T	C	ENSG00000138032	PPM1B	missense_variant
ASC	G01-GEA-132-HI	2	44312624	G	C	ENSG00000138079	SLC3A1	missense_variant
ASC	11C119380	2	44328990	AG	A	ENSG00000138078	PREPL	frameshift_variant
ASC	SSC06182	2	45006272	C	T	ENSG00000170577	SIX2	synonymous_variant
ASC	08C79293	2	45008711	T	A	ENSG00000170577	SIX2	stop_gained
ASC	10C103541	2	45551183	T	A	ENSG00000068784	SRBD1	missense_variant
ASC	260-05-102998	2	45599734	T	C	ENSG00000068784	SRBD1	synonymous_variant
ASC	11645_p1	2	45843056	G	A	ENSG00000171132	PRKCE	synonymous_variant
ASC	ASDFI_974	2	46356309	C	T	ENSG00000116016	EPAS1	splice_region_variant
ASC	14641_p1	2	46376531	C	T	ENSG00000116016	EPAS1	splice_region_variant
ASC	NDAR_INVEX697GZ6_wes1	2	46909102	C	T	ENSG00000180398	MCFD2	missense_variant
ASC	SSC10088	2	46978796	CA	C	ENSG00000068724	TTC7A	frameshift_variant
ASC	5901	2	47051785	A	G	ENSG00000068724	TTC7A	missense_variant
ASC	AU186A	2	47445577	T	A	ENSG00000095002	MSH2	missense_variant
ASC	327-04-101036	2	47466671	CAAACAGATT	C	ENSG00000095002	MSH2	inframe_deletion
ASC	6239	2	47799713	G	A	ENSG00000116062	MSH6	missense_variant
ASC	SSC09737	2	47808156	CAG	C	ENSG00000138081	FBXO11	frameshift_variant
ASC	161269	2	47810406	TATC	T	ENSG00000138081	FBXO11	inframe_deletion
ASC	SSC02723	2	47813799	T	A	ENSG00000138081	FBXO11	missense_variant
ASC	AU207A	2	48465549	G	A	ENSG00000162869	PPP1R21	synonymous_variant
ASC	TRE_1202	2	48963792	G	A	ENSG00000170820	FSHR	synonymous_variant
ASC	08C77095	2	49943728	AG	A	ENSG00000179915	NRXN1	frameshift_variant
ASC	DEASD_0107_001	2	50091398	C	T	ENSG00000179915	NRXN1	missense_variant
ASC	SSC04927	2	50497467	A	T	ENSG00000179915	NRXN1	stop_gained
ASC	SSC06325	2	50619931	A	C	ENSG00000179915	NRXN1	intron_variant
ASC	NDAR_INVCG000TG1_wes1	2	50623373	T	G	ENSG00000179915	NRXN1	missense_variant
ASC	08C73161	2	51027610	C	A	ENSG00000179915	NRXN1	stop_gained
ASC	SSC00075	2	53765500	C	G	ENSG00000115239	GPR75-ASB3	missense_variant
ASC	SSC11341	2	53812985	A	G	ENSG00000068912	ERLEC1	missense_variant
ASC	SSC11394	2	53887396	G	A	ENSG00000068878	PSME4	missense_variant
ASC	12839_p1	2	53908786	A	C	ENSG00000068878	PSME4	missense_variant
ASC	SSC05717	2	53925566	G	T	ENSG00000068878	PSME4	synonymous_variant
ASC	DEASD_0272_006	2	54138691	C	G	ENSG00000170634	ACYP2	missense_variant
ASC	SSC02600	2	54343825	G	A	ENSG00000177994	C2orf73	missense_variant
ASC	10802	2	54612260	G	C	ENSG00000115306	SPTBN1	missense_variant
ASC	270-08-110148	2	54624831	C	A	ENSG00000115306	SPTBN1	missense_variant
ASC	11350_p1	2	54629759	G	T	ENSG00000115306	SPTBN1	missense_variant
ASC	13882_p1	2	54629896	G	T	ENSG00000115306	SPTBN1	stop_gained
ASC	AU2371303	2	54631245	G	A	ENSG00000115306	SPTBN1	synonymous_variant
ASC	36161	2	54631377	G	C	ENSG00000115306	SPTBN1	missense_variant
ASC	487_16au	2	54844007	T	TGTGTGTGTGTGTGTG	ENSG00000214595	EML6	intron_variant
ASC	A1447B	2	54910992	CT	C	ENSG00000214595	EML6	frameshift_variant
ASC	AU1939301	2	54982524	A	G	ENSG00000115310	RTN4	synonymous_variant
ASC	37039	2	55025897	T	C	ENSG00000115310	RTN4	synonymous_variant
ASC	SSC00002	2	55025929	C	A	ENSG00000115310	RTN4	missense_variant
ASC	68654	2	55209784	T	G	ENSG00000162994	CLHC1	missense_variant
ASC	EGAN00001100925	2	55236792	T	A	ENSG00000085760	MTIF2	missense_variant
ASC	1708001	2	55545003	A	G	ENSG00000163001	CCDC104	missense_variant
ASC	DEASD_2055_001	2	55549997	C	G	ENSG00000138041	SMEK2	missense_variant
ASC	10C106627	2	55581592	G	C	ENSG00000138041	SMEK2	missense_variant
ASC	200675489_1082035027	2	55598504	G	C	ENSG00000138041	SMEK2	missense_variant
ASC	TRE_404	2	55636370	G	A	ENSG00000138035	PNPT1	missense_variant
ASC	936_17au	2	55876638	T	G	ENSG00000115380	EFEMP1	synonymous_variant
ASC	DEASD_0096_001	2	60461586	GA	G	ENSG00000119866	BCL11A	frameshift_variant
ASC	08C74187	2	60779758	T	G	ENSG00000115421	PAPOLG	missense_variant
ASC	AU166A	2	60787029	C	A	ENSG00000115421	PAPOLG	missense_variant
ASC	SSC03262	2	60918225	T	G	ENSG00000162924	REL	synonymous_variant
ASC	SSC04588	2	61017789	A	C	ENSG00000162928	PEX13	missense_variant
ASC	150924	2	61092506	C	T	ENSG00000162929	KIAA1841	synonymous_variant
ASC	EGAN00001101030	2	61189043	C	CAGGA	ENSG00000115464	USP34	frameshift_variant
ASC	SSC08418	2	61214493	G	C	ENSG00000115464	USP34	missense_variant
ASC	DEASD_4030_001	2	61265618	T	C	ENSG00000115464	USP34	intron_variant
ASC	SSC06784	2	61333913	C	T	ENSG00000115464	USP34	missense_variant
ASC	14288_p1	2	61420803	T	C	ENSG00000115464	USP34	missense_variant
ASC	SSC11168	2	61482516	G	C	ENSG00000082898	XPO1	missense_variant
ASC	GEA413	2	61488644	A	C	ENSG00000082898	XPO1	missense_variant
ASC	SSC10227	2	61492373	A	T	ENSG00000082898	XPO1	missense_variant
ASC	258-07-108397	2	61498776	G	A	ENSG00000082898	XPO1	missense_variant
ASC	12052	2	61499724	A	C	ENSG00000082898	XPO1	missense_variant
ASC	DEASD_4031_001	2	61502149	C	T	ENSG00000082898	XPO1	intron_variant
ASC	SSC00098	2	61888410	A	G	ENSG00000115484	CCT4	missense_variant
ASC	SSC05243	2	61905813	C	T	ENSG00000173163	COMMD1	synonymous_variant
ASC	SSC10240	2	62222499	G	C	ENSG00000170340	B3GNT2	synonymous_variant
ASC	NDAR_INVAY544XGM_wes1	2	62502656	G	A	ENSG00000186889	TMEM17	intron_variant
ASC	849_17au	2	62874428	C	T	ENSG00000115504	EHBP1	stop_gained
ASC	14614_s1	2	63492857	C	T	ENSG00000143951	WDPCP	splice_region_variant
ASC	488-04-101682	2	63588254	G	A	ENSG00000143951	WDPCP	synonymous_variant
ASC	36900	2	63886524	A	G	ENSG00000169764	UGP2	missense_variant
ASC	09C84554	2	63893434	C	A	ENSG00000143952	VPS54	missense_variant
ASC	11379-1	2	63912627	G	A	ENSG00000143952	VPS54	synonymous_variant
ASC	05C49685	2	63947376	T	C	ENSG00000143952	VPS54	splice_region_variant
ASC	TRE_492	2	63962275	C	T	ENSG00000143952	VPS54	missense_variant
ASC	78763	2	64095150	G	A	ENSG00000197329	PELI1	missense_variant
ASC	37323	2	64636296	C	T	ENSG00000179833	SERTAD2	synonymous_variant
ASC	NDAR_INVJT291VPH_wes1	2	65018165	G	A	ENSG00000115902	SLC1A4	missense_variant
ASC	150999	2	65072554	C	T	ENSG00000011523	CEP68	synonymous_variant
ASC	11C119380	2	65089006	T	C	ENSG00000138069	RAB1A	missense_variant
ASC	F9720-1	2	65268699	C	T	ENSG00000138071	ACTR2	missense_variant
ASC	09C99529	2	65334653	G	A	ENSG00000198369	SPRED2	stop_gained
ASC	SSC09003	2	68502823	C	T	ENSG00000169621	APLF	synonymous_variant
ASC	5413	2	68567380	G	A	ENSG00000169621	APLF	synonymous_variant
ASC	09C99816	2	68865879	C	T	ENSG00000163217	BMP10	missense_variant
ASC	10C101202	2	69182518	C	T	ENSG00000169604	ANTXR1	missense_variant
ASC	09C89010	2	69480896	G	A	ENSG00000115977	AAK1	missense_variant
ASC	SSC09855	2	69878993	A	G	ENSG00000087338	GMCL1	missense_variant
ASC	1068011	2	70088005	ACCAACAGTACCGCGG	A	ENSG00000169564	PCBP1	inframe_deletion
ASC	SSC05321	2	70150412	G	A	ENSG00000115998	C2orf42	missense_variant
ASC	SSC03349	2	70165129	T	C	ENSG00000115998	C2orf42	missense_variant
ASC	NDAR_INVPC670BF4_wes1	2	70274967	G	A	ENSG00000116005	PCYOX1	missense_variant
ASC	SSC09620	2	70277199	C	G	ENSG00000116005	PCYOX1	missense_variant
ASC	37386	2	70301989	C	A	ENSG00000035141	FAM136A	missense_variant
ASC	SSC12044	2	70816696	A	G	ENSG00000152672	CLEC4F	synonymous_variant
ASC	ASC_9107	2	70832899	C	A	ENSG00000116031	CD207	splice_donor_variant
ASC	F10016-1	2	70963247	C	T	ENSG00000116039	ATP6V1B1	missense_variant
ASC	DEASD_4034_001	2	70984910	C	A	ENSG00000144031	ANKRD53	missense_variant
ASC	EGAN00001101388	2	71077598	T	C	ENSG00000124357	NAGK	missense_variant
ASC	09C97170	2	71150008	A	C	ENSG00000124383	MPHOSPH10	missense_variant
ASC	10C102294	2	71408228	C	G	ENSG00000075292	ZNF638	missense_variant
ASC	ASDFI_1061	2	71561825	C	T	ENSG00000135636	DYSF	missense_variant
ASC	DEASD_0147_001	2	71570679	C	T	ENSG00000135636	DYSF	stop_gained
ASC	14311_p1	2	71612699	G	A	ENSG00000135636	DYSF	missense_variant
ASC	MR432	2	71612741	G	A	ENSG00000135636	DYSF	missense_variant
ASC	10C107334	2	72135341	G	A	ENSG00000003137	CYP26B1	missense_variant
ASC	4403_16au	2	72918204	G	GA	ENSG00000135638	EMX1	frameshift_variant
ASC	AU0257-0201	2	73040877	G	A	ENSG00000144040	SFXN5	missense_variant
ASC	GM173676	2	73432231	C	T	ENSG00000116127	ALMS1	missense_variant
ASC	SSC08937	2	73451636	G	C	ENSG00000116127	ALMS1	missense_variant
ASC	SSC08031	2	73454005	T	G	ENSG00000116127	ALMS1	missense_variant
ASC	AC04-0014-01	2	73573071	A	C	ENSG00000116127	ALMS1	missense_variant
ASC	SSC11091	2	73734555	A	T	ENSG00000144034	TPRKB	missense_variant
ASC	ASC_1810012	2	73813574	C	T	ENSG00000187833	C2orf78	synonymous_variant
ASC	SSC07583	2	73815587	C	T	ENSG00000187833	C2orf78	missense_variant
ASC	F9718-1	2	73816579	C	G	ENSG00000187833	C2orf78	missense_variant
ASC	10C117848	2	73845242	A	G	ENSG00000124356	STAMBP	missense_variant
ASC	09C81170	2	74255917	T	C	ENSG00000188687	SLC4A5	missense_variant
ASC	482-06-107078	2	74262230	G	A	ENSG00000188687	SLC4A5	missense_variant
ASC	11986_p1	2	74370732	T	C	ENSG00000204843	DCTN1	missense_variant
ASC	CA134A1	2	74370732	T	A	ENSG00000204843	DCTN1	missense_variant
ASC	NDAR_INVEX320NGB_wes1	2	74462315	C	T	ENSG00000115275	MOGS	missense_variant
ASC	AU054A	2	74474730	G	C	ENSG00000135637	CCDC142	missense_variant
ASC	02C09534	2	74530920	C	G	ENSG00000115317	HTRA2	missense_variant
ASC	GEA384	2	74555960	A	G	ENSG00000115325	DOK1	missense_variant
ASC	09C99936	2	74887995	G	A	ENSG00000159399	HK2	missense_variant
ASC	14691_s1	2	74889340	C	T	ENSG00000159399	HK2	missense_variant
ASC	539673010041-C	2	75710884	G	C	ENSG00000005436	GCFC2	5_prime_UTR_variant
ASC	04C35994	2	79744537	C	T	ENSG00000066032	CTNNA2	missense_variant
ASC	DEASD_1039_001	2	84653685	T	A	ENSG00000115423	DNAH6	synonymous_variant
ASC	SSC06384	2	85053143	C	A	ENSG00000176407	KCMF1	splice_region_variant
ASC	TRE_1196	2	85134025	C	A	ENSG00000152284	TCF7L1	missense_variant
ASC	2220_17mr	2	85302574	T	TCCCCC	ENSG00000152284	TCF7L1	frameshift_variant
ASC	SSC02484	2	85302604	G	T	ENSG00000152284	TCF7L1	missense_variant
ASC	983_15au	2	85349416	C	G	ENSG00000042445	RETSAT	missense_variant
ASC	SSC04233	2	85371568	A	G	ENSG00000115459	ELMOD3	splice_region_variant
ASC	160658194898-C	2	85401826	T	A	ENSG00000042493	CAPG	missense_variant
ASC	GM181800	2	85541342	C	T	ENSG00000168906	MAT2A	missense_variant
ASC	DEASD_1042_001	2	85625656	A	G	ENSG00000168883	USP39	missense_variant
ASC	UK10K_SKUSE5080162	2	85665694	C	T	ENSG00000168878	SFTPB	missense_variant
ASC	160689	2	85764115	G	C	ENSG00000168874	ATOH8	missense_variant
ASC	086-09-110952	2	86045664	C	A	ENSG00000068654	POLR1A	missense_variant
ASC	AU220A	2	86106284	C	T	ENSG00000132300	PTCD3	missense_variant
ASC	SSC07153	2	86111157	G	C	ENSG00000132300	PTCD3	missense_variant
ASC	08C79295	2	86451190	A	T	ENSG00000115548	KDM3A	stop_gained
ASC	SSC09271	2	86770020	C	T	ENSG00000153561	RMND5A	splice_region_variant
ASC	CC1097_201	2	86771667	A	T	ENSG00000153561	RMND5A	missense_variant
ASC	68760	2	88110367	A	G	ENSG00000115593	SMYD1	missense_variant
ASC	G01_GEA503HI	2	88172982	T	G	ENSG00000144115	THNSL2	5_prime_UTR_variant
ASC	11206_p1	2	88182742	C	T	ENSG00000144115	THNSL2	synonymous_variant
ASC	SSC09089	2	88575356	A	C	ENSG00000172071	EIF2AK3	missense_variant
ASC	TAS_F4013Y	2	88595524	A	T	ENSG00000172071	EIF2AK3	missense_variant
ASC	SSC10952	2	94873957	C	T	ENSG00000163060	TEKT4	splice_region_variant
ASC	DEASD_2150_001	2	95115149	C	T	ENSG00000144029	MRPS5	missense_variant
ASC	11935_s1	2	95181633	C	T	ENSG00000163067	ZNF2	missense_variant
ASC	NDAR_INVWB513RW6_wes1	2	95277533	C	A	ENSG00000155066	PROM2	synonymous_variant
ASC	SSC07942	2	96024463	C	T	ENSG00000186281	GPAT2	missense_variant
ASC	04C36704	2	96144980	C	T	ENSG00000158050	DUSP2	synonymous_variant
ASC	08C74665	2	96287537	A	G	ENSG00000144028	SNRNP200	missense_variant
ASC	160658194898-C	2	96293036	T	C	ENSG00000144028	SNRNP200	missense_variant
ASC	DEASD_0008_001	2	96297003	T	C	ENSG00000144028	SNRNP200	missense_variant
ASC	SSC10267	2	96297673	T	C	ENSG00000144028	SNRNP200	synonymous_variant
ASC	DEASD_4037_001	2	96298644	G	A	ENSG00000144028	SNRNP200	missense_variant
ASC	11241_s1	2	96301601	T	C	ENSG00000144028	SNRNP200	missense_variant
ASC	F10779-1	2	96304826	G	A	ENSG00000144028	SNRNP200	missense_variant
ASC	SSC10595	2	96327859	G	A	ENSG00000198885	ITPRIPL1	missense_variant
ASC	A218803	2	96342115	C	G	ENSG00000121152	NCAPH	missense_variant
ASC	A1392B	2	96343251	G	C	ENSG00000121152	NCAPH	missense_variant
ASC	35863	2	96354349	T	G	ENSG00000121152	NCAPH	missense_variant
ASC	10C105650	2	96550234	G	T	ENSG00000196843	ARID5A	missense_variant
ASC	GEA362	2	96551285	G	A	ENSG00000196843	ARID5A	missense_variant
ASC	6263	2	96551799	T	C	ENSG00000196843	ARID5A	missense_variant
ASC	G01-GEA-88-HI	2	96612901	C	T	ENSG00000114982	KANSL3	missense_variant
ASC	09C92892	2	96619434	G	A	ENSG00000114982	KANSL3	synonymous_variant
ASC	AU0255-0202	2	96762270	T	C	ENSG00000158158	CNNM4	missense_variant
ASC	AU221A	2	96799202	C	T	ENSG00000158158	CNNM4	synonymous_variant
ASC	14335_p1	2	96842083	T	C	ENSG00000163126	ANKRD23	missense_variant
ASC	SSC02077	2	96864036	C	T	ENSG00000168758	SEMA4C	missense_variant
ASC	2220_17mr	2	96866371	G	A	ENSG00000168758	SEMA4C	missense_variant
ASC	SSC00329	2	97181713	C	T	ENSG00000135976	ANKRD36	splice_region_variant
ASC	DEASD_0121_001	2	97185333	C	G	ENSG00000135976	ANKRD36	missense_variant
ASC	1183_17	2	97207743	T	C	ENSG00000135976	ANKRD36	intron_variant
ASC	09C82222	2	97737779	C	T	ENSG00000115085	ZAP70	missense_variant
ASC	NDAR_INVNT563VL9_wes1	2	97737947	G	A	ENSG00000115085	ZAP70	non_coding_transcript_exon_variant
ASC	504-05-104244	2	97762103	G	A	ENSG00000075568	TMEM131	synonymous_variant
ASC	506-06-107167	2	97796877	T	C	ENSG00000075568	TMEM131	missense_variant
ASC	CC1146_201	2	98119613	G	A	ENSG00000168658	VWA3B	missense_variant
ASC	G01-GEA-248-HI	2	98181199	T	C	ENSG00000168658	VWA3B	missense_variant
ASC	G01-GEA-313_HI	2	98236447	C	T	ENSG00000168658	VWA3B	missense_variant
ASC	664-05-104889	2	98300209	A	G	ENSG00000168658	VWA3B	missense_variant
ASC	AU180A	2	98389717	G	A	ENSG00000144191	CNGA3	missense_variant
ASC	AU128A	2	98546610	T	C	ENSG00000040933	INPP4A	missense_variant
ASC	36732	2	98581615	C	T	ENSG00000040933	INPP4A	intron_variant
ASC	11042_p1	2	98797361	C	T	ENSG00000196872	KIAA1211L	missense_variant
ASC	SSC05286	2	99162471	A	C	ENSG00000144182	LIPT1	missense_variant
ASC	08C78818	2	99442441	T	G	ENSG00000135945	REV1	missense_variant
ASC	NDAR_INVWJ774DL8_wes1	2	99554751	A	G	ENSG00000144218	AFF3	intron_variant
ASC	TRE_643	2	99593854	G	T	ENSG00000144218	AFF3	missense_variant
ASC	3E467	2	100006793	T	C	ENSG00000144218	AFF3	missense_variant
ASC	12641_p1	2	101397685	C	T	ENSG00000196460	RFX8	missense_variant
ASC	SSC03560	2	101466784	A	C	ENSG00000196460	RFX8	missense_variant
ASC	SSC11446	2	101797382	G	C	ENSG00000071054	MAP4K4	intron_variant
ASC	SSC05143	2	102009584	T	C	ENSG00000115590	IL1R2	synonymous_variant
ASC	242-08-110053	2	102009780	C	T	ENSG00000115590	IL1R2	synonymous_variant
ASC	SSC06157	2	102189276	T	G	ENSG00000115598	IL1RL2	missense_variant
ASC	133-06-105345	2	102343319	G	A	ENSG00000115602	IL1RL1	missense_variant
ASC	DEASD_0170_001	2	102349162	G	A	ENSG00000115602	IL1RL1	missense_variant
ASC	09C87361	2	102367870	C	G	ENSG00000115604	IL18R1	missense_variant
ASC	ASC_11383-1	2	102368073	G	A	ENSG00000115604	IL18R1	splice_region_variant
ASC	ASC_NP275	2	102505288	G	C	ENSG00000180251	SLC9A4	missense_variant
ASC	EX08A	2	102525038	C	T	ENSG00000180251	SLC9A4	synonymous_variant
ASC	G01_GEA508HI	2	102731199	A	C	ENSG00000135953	MFSD9	intron_variant
ASC	AC03-1004-05	2	105398837	C	T	ENSG00000115641	FHL2	upstream_gene_variant
ASC	09C99930	2	106424101	G	C	ENSG00000153165	RGPD3	missense_variant
ASC	336-06-106561	2	106424887	G	A	ENSG00000153165	RGPD3	missense_variant
ASC	F10794-1	2	107866285	A	G	ENSG00000196862	RGPD4	synonymous_variant
ASC	09C82478	2	107870839	T	C	ENSG00000196862	RGPD4	synonymous_variant
ASC	11492_s1	2	108753559	C	G	ENSG00000153201	RANBP2	missense_variant
ASC	TRE_2736	2	108763561	C	T	ENSG00000153201	RANBP2	stop_gained
ASC	98HI0381A	2	108766058	G	A	ENSG00000153201	RANBP2	missense_variant
ASC	SSC07699	2	108766363	A	T	ENSG00000153201	RANBP2	missense_variant
ASC	SSC09641	2	108767763	T	C	ENSG00000153201	RANBP2	synonymous_variant
ASC	5437	2	108771696	T	A	ENSG00000153201	RANBP2	splice_region_variant
ASC	SSC09405	2	108775737	TCAGA	T	ENSG00000153201	RANBP2	frameshift_variant
ASC	5901026096961-C	2	109419613	G	A	ENSG00000172985	SH3RF3	synonymous_variant
ASC	SSC04550	2	109501564	G	A	ENSG00000172985	SH3RF3	missense_variant
ASC	SSC05861	2	109501630	C	T	ENSG00000172985	SH3RF3	missense_variant
ASC	AU213A	2	109553189	A	G	ENSG00000186522	SEPT10	synonymous_variant
ASC	AC677_201	2	109565777	C	G	ENSG00000186522	SEPT10	missense_variant
ASC	237-11-114171	2	110123847	C	G	ENSG00000144061	NPHP1	missense_variant
ASC	DEASD_0153_001	2	110143564	T	G	ENSG00000144061	NPHP1	synonymous_variant
ASC	F10033-1	2	110160214	T	C	ENSG00000144061	NPHP1	synonymous_variant
ASC	TRE_1030	2	110638045	T	A	ENSG00000169679	BUB1	missense_variant
ASC	SSC12762	2	110649292	A	G	ENSG00000169679	BUB1	synonymous_variant
ASC	68648	2	111123934	G	A	ENSG00000153094	BCL2L11	synonymous_variant
ASC	G01-GEA-193-HI	2	111929224	G	A	ENSG00000153208	MERTK	missense_variant
ASC	10C106627	2	111975351	A	G	ENSG00000153208	MERTK	synonymous_variant
ASC	10605	2	112021426	C	T	ENSG00000153208	MERTK	stop_gained
ASC	SSC05904	2	112116132	A	G	ENSG00000153214	TMEM87B	missense_variant
ASC	09C90833	2	112165101	G	A	ENSG00000144152	FBLN7	synonymous_variant
ASC	09C80249	2	112233344	C	A	ENSG00000144161	ZC3H8	missense_variant
ASC	TRE_468	2	112389512	G	A	ENSG00000169629	RGPD8	missense_variant
ASC	14614_p1	2	112390131	C	T	ENSG00000169629	RGPD8	synonymous_variant
ASC	AU128A	2	112399739	C	T	ENSG00000169629	RGPD8	missense_variant
ASC	MR2956	2	112412540	A	G	ENSG00000169629	RGPD8	missense_variant
ASC	3165_17au	2	112433306	GGCC	G	ENSG00000169629	RGPD8	intron_variant
ASC	UK10K_SKUSE5080257	2	112659639	G	T	ENSG00000144136	SLC20A1	missense_variant
ASC	14328_p1	2	113182583	C	A	ENSG00000125637	PSD4	missense_variant
ASC	DEASD_0023_001	2	113183256	C	T	ENSG00000125637	PSD4	missense_variant
ASC	80001104221	2	113195724	CA	C	ENSG00000125637	PSD4	splice_acceptor_variant
ASC	09C90239	2	113241670	G	A	ENSG00000125618	PAX8	stop_gained
ASC	9190736	2	117977924	G	C	ENSG00000125633	CCDC93	intron_variant
ASC	DEASD_2066_001	2	119158260	C	G	ENSG00000144119	C1QL2	missense_variant
ASC	11356_s1	2	119245560	G	T	ENSG00000115107	STEAP3	missense_variant
ASC	14395_s1	2	119615727	C	T	ENSG00000163075	PCDP1	intron_variant
ASC	13817_p1	2	120100696	A	G	ENSG00000115109	EPB41L5	splice_region_variant
ASC	35935	2	120984534	A	T	ENSG00000074047	GLI2	stop_gained
ASC	UK10K_SKUSE5080232	2	121365182	T	G	ENSG00000074054	CLASP1	missense_variant
ASC	14239_p1	2	121367734	A	C	ENSG00000074054	CLASP1	missense_variant
ASC	SSC03203	2	121397259	T	C	ENSG00000074054	CLASP1	missense_variant
ASC	08C72321	2	121527887	C	T	ENSG00000074054	CLASP1	missense_variant
ASC	3C563	2	121727840	C	A	ENSG00000155438	NIFK	missense_variant
ASC	F1837-1	2	121736850	T	C	ENSG00000155438	NIFK	start_lost
ASC	09C84345	2	124903080	C	T	ENSG00000155052	CNTNAP5	missense_variant
ASC	1746_17au	2	127048385	C	T	ENSG00000136717	BIN1	3_prime_UTR_variant
ASC	36090	2	127187293	AC	A	ENSG00000186684	CYP27C1	frameshift_variant
ASC	10C104604	2	127193870	G	A	ENSG00000186684	CYP27C1	splice_region_variant
ASC	SSC00105	2	127201213	C	T	ENSG00000186684	CYP27C1	missense_variant
ASC	07C64813	2	127337748	CTCT	C	ENSG00000169967	MAP3K2	inframe_deletion
ASC	1339JS0006	2	127337748	CTCT	C	ENSG00000169967	MAP3K2	inframe_deletion
ASC	583-04-101736	2	127504851	G	GA	ENSG00000163166	IWS1	frameshift_variant
ASC	11530-1	2	127505011	G	A	ENSG00000163166	IWS1	stop_gained
ASC	CA_103_A	2	127596666	G	T	ENSG00000169994	MYO7B	intron_variant
ASC	36081	2	127608749	C	T	ENSG00000169994	MYO7B	synonymous_variant
ASC	1659002	2	127624222	A	C	ENSG00000169994	MYO7B	missense_variant
ASC	4899	2	127624240	C	T	ENSG00000169994	MYO7B	missense_variant
ASC	78714	2	127627051	C	T	ENSG00000169994	MYO7B	missense_variant
ASC	161450	2	127628536	G	C	ENSG00000169994	MYO7B	splice_donor_variant
ASC	SSC07229	2	127631272	G	C	ENSG00000169994	MYO7B	missense_variant
ASC	10C109063	2	127701977	T	C	ENSG00000173349	SFT2D3	missense_variant
ASC	36966	2	127724399	AT	A	ENSG00000136709	WDR33	frameshift_variant
ASC	G01-GEA-310_HI	2	127770942	T	C	ENSG00000136709	WDR33	missense_variant
ASC	160153_0	2	127989763	C	T	ENSG00000136715	SAP130	synonymous_variant
ASC	131-11-113849	2	128000401	C	T	ENSG00000136715	SAP130	missense_variant
ASC	DEASD_0088_001	2	128159643	TTCA	T	ENSG00000136731	UGGT1	inframe_deletion
ASC	6263	2	128180987	G	A	ENSG00000136731	UGGT1	missense_variant
ASC	AU027A	2	130155188	C	T	ENSG00000136699	SMPD4	missense_variant
ASC	160820	2	130156091	C	T	ENSG00000136699	SMPD4	synonymous_variant
ASC	ASC_CA_72_A	2	130156769	C	T	ENSG00000136699	SMPD4	intron_variant
ASC	AC02-1145-04	2	130359312	G	A	ENSG00000072135	PTPN18	splice_region_variant
ASC	80001101637	2	130657325	C	T	ENSG00000222038	POTEJ	synonymous_variant
ASC	SSC11065	2	130729565	C	T	ENSG00000173302	GPR148	synonymous_variant
ASC	80001101629	2	130762340	C	T	ENSG00000178171	AMER3	stop_gained
ASC	IGM9681	2	131011809	G	T	ENSG00000136002	ARHGEF4	intron_variant
ASC	3D628	2	131027980	G	A	ENSG00000136002	ARHGEF4	missense_variant
ASC	SSC10777	2	131038869	G	A	ENSG00000136002	ARHGEF4	missense_variant
ASC	36814	2	131053016	C	G	ENSG00000152102	FAM168B	splice_acceptor_variant
ASC	9190768	2	131140250	C	T	ENSG00000115762	PLEKHB2	synonymous_variant
ASC	TRE_466	2	131226850	G	A	ENSG00000188219	POTEE	missense_variant
ASC	ASC_CA_197_A	2	131228266	T	G	ENSG00000188219	POTEE	missense_variant
ASC	G01-GEA-301-HI	2	131492237	G	A	ENSG00000173272	MZT2A	missense_variant
ASC	8225	2	131528247	G	C	ENSG00000163040	CCDC74A	intron_variant
ASC	11187_s1	2	131533056	C	A	ENSG00000163040	CCDC74A	missense_variant
ASC	ASC_9238	2	132785408	A	C	ENSG00000176771	NCKAP5	missense_variant
ASC	SSC00048	2	133130114	A	G	ENSG00000176771	NCKAP5	splice_region_variant
ASC	004-05-102519	2	134270449	C	T	ENSG00000152127	MGAT5	missense_variant
ASC	36008	2	134918979	A	G	ENSG00000082258	CCNT2	missense_variant
ASC	EL001_201	2	134945912	A	G	ENSG00000082258	CCNT2	intron_variant
ASC	SSC05388	2	134998851	T	C	ENSG00000176601	MAP3K19	missense_variant
ASC	8254	2	135162502	C	G	ENSG00000115839	RAB3GAP1	intron_variant
ASC	9190789	2	135230847	G	A	ENSG00000121988	ZRANB3	synonymous_variant
ASC	TRE_270	2	135268962	C	T	ENSG00000121988	ZRANB3	splice_region_variant
ASC	68576	2	135315369	G	A	ENSG00000121988	ZRANB3	missense_variant
ASC	98HI0575A	2	135645516	AT	A	ENSG00000048991	R3HDM1	frameshift_variant
ASC	SSC05109	2	135715632	G	A	ENSG00000048991	R3HDM1	missense_variant
ASC	A1446B	2	135809102	C	T	ENSG00000115850	LCT	missense_variant
ASC	13966_s1	2	135809518	C	T	ENSG00000115850	LCT	synonymous_variant
ASC	SSC11185	2	135852849	G	A	ENSG00000076003	MCM6	missense_variant
ASC	NP140	2	135868781	G	A	ENSG00000076003	MCM6	missense_variant
ASC	HI0085	2	135922790	C	A	ENSG00000115866	DARS	stop_gained
ASC	A218803	2	140370732	A	G	ENSG00000168702	LRP1B	synonymous_variant
ASC	DEASD_2002_002	2	140442566	G	A	ENSG00000168702	LRP1B	missense_variant
ASC	SSC03295	2	142918632	G	T	ENSG00000115919	KYNU	missense_variant
ASC	TRE_1247	2	142985142	A	G	ENSG00000115919	KYNU	missense_variant
ASC	12817_p1	2	143250600	G	A	ENSG00000075884	ARHGAP15	splice_region_variant
ASC	SSC09358	2	144399661	G	A	ENSG00000169554	ZEB2	missense_variant
ASC	13027_p1	2	147938157	C	T	ENSG00000115947	ORC4	missense_variant
ASC	GEA483	2	148463784	GAAGATGTT	G	ENSG00000204406	MBD5	frameshift_variant
ASC	12346_p1	2	148468396	GTC	G	ENSG00000204406	MBD5	frameshift_variant
ASC	GEA393	2	148468517	C	T	ENSG00000204406	MBD5	stop_gained
ASC	G01-GEA-102-HI	2	148468631	C	T	ENSG00000204406	MBD5	stop_gained
ASC	37093	2	148469714	C	G	ENSG00000204406	MBD5	missense_variant
ASC	G01_GEA472HI	2	148490592	AAGGTATAC	A	ENSG00000204406	MBD5	splice_donor_variant
ASC	NDAR_INVMK181HMA_wes1	2	148502517	C	A	ENSG00000204406	MBD5	splice_region_variant
ASC	550-04-102321	2	148754041	C	G	ENSG00000135999	EPC2	missense_variant
ASC	3821007105194-C	2	148875737	G	T	ENSG00000168280	KIF5C	synonymous_variant
ASC	08C76402	2	149208401	G	T	ENSG00000150556	LYPD6B	missense_variant
[truncated: 35,083 more rows]

## Sheet: Table_S8 Fig_1
Analysis	Variants	Measure	Sex	Cohort	Estimate	CIL	CIU	P	P_adjFDR	P_adjBon	P_star
De novo	Mis	Risk ratio	Difference	ASC	1.09194	0.854501	1.38233	0.462503	0.574517	1
De novo	Mis	Risk ratio	Difference	Meta-analysis	1.21093	1.04675	1.40086	0.0100367	0.0225825	0.54198	**
De novo	Mis	Risk ratio	Difference	SPARK	1.28577	1.06847	1.54109	0.00734705	0.0172496	0.396741	**
De novo	Mis	Risk ratio	Females	ASC	2.07844	1.39949	3.14191	0.000138041	0.000438482	0.00745419	***
De novo	Mis	Risk ratio	Females	Meta-analysis	2.0048	1.61077	2.49521	4.67412e-10	4.20671e-09	2.52403e-08	***
De novo	Mis	Risk ratio	Females	SPARK	1.97506	1.52606	2.56805	7.04859e-08	3.80624e-07	3.80624e-06	***
De novo	Mis	Risk ratio	Males	ASC	2.35464	1.61238	3.5651	8.00228e-07	3.08659e-06	4.32123e-05	***
De novo	Mis	Risk ratio	Males	Meta-analysis	1.42531	1.18289	1.7174	0.000194692	0.000553335	0.0105134	***
De novo	Mis	Risk ratio	Males	SPARK	1.23632	1.00438	1.53229	0.0426309	0.080651	1	*
De novo	Mis	Z score	Difference	ASC	-0.110358	-0.314625	0.093909	0.289637	0.418158	1
De novo	Mis	Z score	Difference	Meta-analysis	0.093093	-0.0136205	0.199806	0.0872968	0.180621	1
De novo	Mis	Z score	Difference	SPARK	0.159377	0.0339423	0.284813	0.0127611	0.0313227	0.689098	**
De novo	Mis	Z score	Females	ASC	0.268595	0.13048	0.40671	0.000138041	0.000438482	0.00745419	***
De novo	Mis	Z score	Females	Meta-analysis	0.254977	0.179227	0.330726	2.5644e-10	2.30796e-09	1.38477e-08	***
De novo	Mis	Z score	Females	SPARK	0.249118	0.158528	0.339708	7.04859e-08	3.80624e-07	3.80624e-06	***
De novo	Mis	Z score	Males	ASC	0.378954	0.228457	0.52945	8.00228e-07	3.32402e-06	4.32123e-05	***
De novo	Mis	Z score	Males	Meta-analysis	0.161884	0.0867187	0.237049	6.20662e-07	2.79298e-06	3.35158e-05	***
De novo	Mis	Z score	Males	SPARK	0.0897406	0.00297946	0.176502	0.0426309	0.0959195	1	*
De novo	PTV	Risk ratio	Difference	ASC	1.7747	1.42064	2.20452	5.07681e-07	2.10883e-06	2.74147e-05	***
De novo	PTV	Risk ratio	Difference	Meta-analysis	1.51571	1.29217	1.77792	3.24785e-07	1.46153e-06	1.75384e-05	***
De novo	PTV	Risk ratio	Difference	SPARK	1.271	1.00442	1.59783	0.0432952	0.080651	1	*
De novo	PTV	Risk ratio	Females	ASC	6.40853	3.78388	11.5841	1.74402e-17	4.70886e-16	9.41771e-16	***
De novo	PTV	Risk ratio	Females	Meta-analysis	4.41749	3.16949	6.15691	1.78628e-18	9.64593e-17	9.64593e-17	***
De novo	PTV	Risk ratio	Females	SPARK	3.60854	2.41714	5.51554	4.79165e-12	6.46873e-11	2.58749e-10	***
De novo	PTV	Risk ratio	Males	ASC	3.11217	1.93621	5.32202	5.13442e-08	3.08065e-07	2.77259e-06	***
De novo	PTV	Risk ratio	Males	Meta-analysis	2.96977	2.18195	4.04204	4.49657e-12	6.46873e-11	2.42815e-10	***
De novo	PTV	Risk ratio	Males	SPARK	2.88858	1.98994	4.33173	2.07542e-10	2.24145e-09	1.12073e-08	***
De novo	PTV	Z score	Difference	ASC	0.219619	-0.0357754	0.475013	0.0919028	0.180621	1
De novo	PTV	Z score	Difference	Meta-analysis	0.0898254	-0.0684468	0.248098	0.265978	0.398966	1
De novo	PTV	Z score	Difference	SPARK	0.0108798	-0.190798	0.212558	0.915792	0.962619	1
De novo	PTV	Z score	Females	ASC	0.73225	0.555628	0.908872	1.74402e-17	4.70886e-16	9.41771e-16	***
De novo	PTV	Z score	Females	Meta-analysis	0.580269	0.47144	0.689097	5.48636e-27	2.96263e-25	2.96263e-25	***
De novo	PTV	Z score	Females	SPARK	0.487252	0.349077	0.625427	4.79165e-12	6.46873e-11	2.58749e-10	***
De novo	PTV	Z score	Males	ASC	0.512631	0.328157	0.697106	5.13442e-08	3.08065e-07	2.77259e-06	***
De novo	PTV	Z score	Males	Meta-analysis	0.490443	0.375524	0.605362	4.271e-16	7.6878e-15	2.30634e-14	***
De novo	PTV	Z score	Males	SPARK	0.476372	0.329465	0.623279	2.07542e-10	2.24145e-09	1.12073e-08	***
De novo	Syn	Risk ratio	Difference	ASC	0.953126	0.850546	1.0658	0.418047	0.574517	1
De novo	Syn	Risk ratio	Difference	Meta-analysis	1.03948	0.97303	1.11046	0.250662	0.387264	1
De novo	Syn	Risk ratio	Difference	SPARK	1.08761	1.00205	1.17943	0.0433126	0.080651	1	*
De novo	Syn	Risk ratio	Females	ASC	1.02034	0.876953	1.18768	0.820028	0.868264	1
De novo	Syn	Risk ratio	Females	Meta-analysis	1.10103	1.01253	1.19727	0.0243703	0.0506153	1	*
De novo	Syn	Risk ratio	Females	SPARK	1.13848	1.02958	1.25888	0.0111091	0.0239957	0.599893	**
De novo	Syn	Risk ratio	Males	ASC	1.09187	0.967226	1.23595	0.160553	0.279673	1
De novo	Syn	Risk ratio	Males	Meta-analysis	1.05109	0.981827	1.12525	0.15195	0.27351	1
De novo	Syn	Risk ratio	Males	SPARK	1.03333	0.952382	1.12217	0.435398	0.574517	1
De novo	Syn	Z score	Difference	ASC	-0.0297696	-0.109755	0.0502154	0.465701	0.574517	1
De novo	Syn	Z score	Difference	Meta-analysis	0.0153492	-0.0266411	0.0573394	0.473706	0.574517	1
De novo	Syn	Z score	Difference	SPARK	0.0323126	-0.0171589	0.0817841	0.20048	0.31841	1
De novo	Syn	Z score	Females	ASC	0.0071034	-0.0540926	0.0682994	0.820028	0.88563	1
De novo	Syn	Z score	Females	Meta-analysis	0.0362106	0.00549093	0.0669303	0.0519113	0.112128	1
De novo	Syn	Z score	Females	SPARK	0.0460164	0.0104971	0.0815356	0.0111091	0.0285664	0.599893	**
De novo	Syn	Z score	Males	ASC	0.036873	-0.0146309	0.0883768	0.160553	0.297205	1
De novo	Syn	Z score	Males	Meta-analysis	0.0208614	-0.00776516	0.049488	0.255894	0.394807	1
De novo	Syn	Z score	Males	SPARK	0.0137038	-0.0207319	0.0481394	0.435398	0.574517	1
Inherited	Mis	Risk ratio	Difference	ASC	0.985452	0.937053	1.03592	0.577751	0.678229	1
Inherited	Mis	Risk ratio	Difference	Meta-analysis	0.986167	0.962988	1.0099	0.251005	0.387264	1
Inherited	Mis	Risk ratio	Difference	SPARK	0.986374	0.960035	1.01333	0.321181	0.46875	1
Inherited	Mis	Risk ratio	Females	ASC	1.0247	0.960133	1.09362	0.468805	0.574517	1
Inherited	Mis	Risk ratio	Females	Meta-analysis	1.01223	0.982308	1.04306	0.427215	0.574517	1
Inherited	Mis	Risk ratio	Females	SPARK	1.00889	0.975347	1.04359	0.612364	0.703567	1
Inherited	Mis	Risk ratio	Males	ASC	1.0558	1.02491	1.08762	0.000329742	0.000890304	0.0178061	***
Inherited	Mis	Risk ratio	Males	Meta-analysis	1.04228	1.02628	1.05853	1.55968e-07	7.65662e-07	8.42228e-06	***
Inherited	Mis	Risk ratio	Males	SPARK	1.03728	1.01865	1.05626	7.41031e-05	0.000250098	0.00400157	***
Inherited	Mis	Z score	Difference	ASC	-0.014119	-0.0405041	0.0122661	0.29426	0.418158	1
Inherited	Mis	Z score	Difference	Meta-analysis	-0.0130364	-0.0255485	-0.000524261	0.0411392	0.0959195	1	*
Inherited	Mis	Z score	Difference	SPARK	-0.0121843	-0.0264296	0.00206104	0.0936554	0.180621	1
Inherited	Mis	Z score	Females	ASC	0.00860703	-0.0146801	0.0318941	0.468805	0.574517	1
Inherited	Mis	Z score	Females	Meta-analysis	0.00428141	-0.00643312	0.0149959	0.645353	0.711206	1
Inherited	Mis	Z score	Females	SPARK	0.00311977	-0.00894798	0.0151875	0.612364	0.692028	1
Inherited	Mis	Z score	Males	ASC	0.0227261	0.0103211	0.035131	0.000329742	0.000937162	0.0178061	***
Inherited	Mis	Z score	Males	Meta-analysis	0.0173178	0.0108562	0.0237793	4.52712e-07	2.22241e-06	2.44465e-05	***
Inherited	Mis	Z score	Males	SPARK	0.015304	0.00773449	0.0228736	7.41031e-05	0.000266771	0.00400157	***
Inherited	PTV	Risk ratio	Difference	ASC	0.964088	0.809852	1.14226	0.702533	0.779923	1
Inherited	PTV	Risk ratio	Difference	Meta-analysis	1.00228	0.923818	1.08741	0.95628	0.980945	1
Inherited	PTV	Risk ratio	Difference	SPARK	1.01364	0.923475	1.11133	0.778637	0.840928	1
Inherited	PTV	Risk ratio	Females	ASC	1	0.802086	1.24675	1	1	1
Inherited	PTV	Risk ratio	Females	Meta-analysis	1.19349	1.07259	1.32802	0.0011709	0.00287402	0.0632285	**
Inherited	PTV	Risk ratio	Females	SPARK	1.25996	1.11541	1.42386	0.000176811	0.000530432	0.00954778	***
Inherited	PTV	Risk ratio	Males	ASC	1.07738	0.96866	1.19843	0.172236	0.290648	1
Inherited	PTV	Risk ratio	Males	Meta-analysis	1.17938	1.11445	1.24811	1.13046e-08	7.63064e-08	6.10451e-07	***
Inherited	PTV	Risk ratio	Males	SPARK	1.22229	1.14327	1.30692	3.02605e-09	2.33439e-08	1.63407e-07	***
Inherited	PTV	Z score	Difference	ASC	-0.0312392	-0.0760937	0.0136153	0.172236	0.297205	1
Inherited	PTV	Z score	Difference	Meta-analysis	0.012622	-0.0365849	0.0618288	0.615136	0.692028	1
Inherited	PTV	Z score	Difference	SPARK	-0.00240436	-0.0538167	0.049008	0.926967	0.962619	1
Inherited	PTV	Z score	Females	ASC	0	0	0	1	1	1
Inherited	PTV	Z score	Females	Meta-analysis	0.0824044	0.0393244	0.125484	0.00170453	0.00460224	0.0920447	**
Inherited	PTV	Z score	Females	SPARK	0.0824443	0.0393538	0.125535	0.000176811	0.000530432	0.00954778	***
Inherited	PTV	Z score	Males	ASC	0.0312392	-0.0136153	0.0760937	0.172236	0.297205	1
Inherited	PTV	Z score	Males	Meta-analysis	0.0697825	0.0460038	0.0935611	1.16617e-08	7.87165e-08	6.29732e-07	***
Inherited	PTV	Z score	Males	SPARK	0.0848486	0.0568051	0.112892	3.02605e-09	2.33439e-08	1.63407e-07	***
Inherited	Syn	Risk ratio	Difference	ASC	0.99748	0.991052	1.00394	0.445086	0.574517	1
Inherited	Syn	Risk ratio	Difference	Meta-analysis	0.999331	0.995842	1.00283	0.707708	0.779923	1
Inherited	Syn	Risk ratio	Difference	SPARK	1.0001	0.995947	1.00427	0.96278	0.980945	1
Inherited	Syn	Risk ratio	Females	ASC	1.00301	0.994721	1.01136	0.478765	0.574517	1
Inherited	Syn	Risk ratio	Females	Meta-analysis	1.00229	0.997889	1.00672	0.307884	0.461826	1
Inherited	Syn	Risk ratio	Females	SPARK	1.00201	0.99682	1.00724	0.448528	0.574517	1
Inherited	Syn	Risk ratio	Males	ASC	1.0081	1.00422	1.01199	4.11569e-05	0.000148165	0.00222247	***
Inherited	Syn	Risk ratio	Males	Meta-analysis	1.00394	1.00169	1.0062	0.000595029	0.00153007	0.0321316	***
Inherited	Syn	Risk ratio	Males	SPARK	1.00182	0.999051	1.00459	0.19831	0.324507	1
Inherited	Syn	Z score	Difference	ASC	-0.0023064	-0.00564804	0.00103523	0.176121	0.297205	1
Inherited	Syn	Z score	Difference	Meta-analysis	-0.000834204	-0.00264872	0.000980308	0.36754	0.508901	1
Inherited	Syn	Z score	Difference	SPARK	-4.75525e-05	-0.00221297	0.00211786	0.965668	0.983889	1
Inherited	Syn	Z score	Females	ASC	0.00105852	-0.00187065	0.0039877	0.478765	0.574517	1
Inherited	Syn	Z score	Females	Meta-analysis	0.00080727	-0.000746714	0.00236125	0.545079	0.639876	1
Inherited	Syn	Z score	Females	SPARK	0.000708856	-0.00112438	0.00254209	0.448528	0.574517	1
Inherited	Syn	Z score	Males	ASC	0.00336493	0.00175668	0.00497318	4.11569e-05	0.000158748	0.00222247	***
Inherited	Syn	Z score	Males	Meta-analysis	0.00164147	0.000704679	0.00257827	0.000103786	0.000350278	0.00560444	***
Inherited	Syn	Z score	Males	SPARK	0.000756408	-0.000396095	0.00190891	0.19831	0.31841	1

## Sheet: Table_S9 Fig_2
Analysis	Variants	Measure	Sex	Group	Cohort	Estimate	CIL	CIU	P	P_adjFDR	P_adjBon	P_star
De novo	Mis	Risk ratio	Difference	With cognitive impairment	ASC	0.919385	0.575516	1.41934	0.751058	0.844941	1
De novo	Mis	Risk ratio	Difference	With cognitive impairment	Meta-analysis	1.05637	0.804583	1.38695	0.693025	0.804376	1
De novo	Mis	Risk ratio	Difference	With cognitive impairment	SPARK	1.14373	0.807127	1.59756	0.437376	0.613463	1
De novo	Mis	Risk ratio	Difference	Without cognitive impairment or unknown	ASC	1.15641	0.860386	1.53318	0.297507	0.484352	1
De novo	Mis	Risk ratio	Difference	Without cognitive impairment or unknown	Meta-analysis	1.26716	1.06385	1.50931	0.00796219	0.0214979	0.859917	**
De novo	Mis	Risk ratio	Difference	Without cognitive impairment or unknown	SPARK	1.33601	1.06937	1.65949	0.00959958	0.0241106	1	**
De novo	Mis	Risk ratio	Females	With cognitive impairment	ASC	2.2679	1.31861	3.84748	0.00257531	0.00751711	0.278133	**
De novo	Mis	Risk ratio	Females	With cognitive impairment	Meta-analysis	2.27447	1.68726	3.06605	6.92745e-08	6.30086e-07	7.48164e-06	***
De novo	Mis	Risk ratio	Females	With cognitive impairment	SPARK	2.27745	1.58035	3.24552	7.87822e-06	4.25424e-05	0.000850848	***
De novo	Mis	Risk ratio	Females	Without cognitive impairment or unknown	ASC	2.00698	1.31272	3.10623	0.000745781	0.00268481	0.0805444	**
De novo	Mis	Risk ratio	Females	Without cognitive impairment or unknown	Meta-analysis	1.90933	1.50927	2.41544	7.00095e-08	6.30086e-07	7.56103e-06	***
De novo	Mis	Risk ratio	Females	Without cognitive impairment or unknown	SPARK	1.86931	1.41319	2.47726	7.44303e-06	4.23077e-05	0.000803847	***
De novo	Mis	Risk ratio	Males	With cognitive impairment	ASC	3.05149	2.01237	4.76493	6.29497e-09	7.55396e-08	6.79857e-07	***
De novo	Mis	Risk ratio	Males	With cognitive impairment	Meta-analysis	1.89933	1.52221	2.36987	1.34221e-08	1.44958e-07	1.44958e-06	***
De novo	Mis	Risk ratio	Males	With cognitive impairment	SPARK	1.60265	1.23913	2.07572	0.00023526	0.000977235	0.0254081	***
De novo	Mis	Risk ratio	Males	Without cognitive impairment or unknown	ASC	2.14693	1.45999	3.26929	2.68073e-05	0.000125878	0.00289519	***
De novo	Mis	Risk ratio	Males	Without cognitive impairment or unknown	Meta-analysis	1.30649	1.07674	1.58526	0.0067445	0.0191686	0.728406	**
De novo	Mis	Risk ratio	Males	Without cognitive impairment or unknown	SPARK	1.12612	0.905989	1.40799	0.28703	0.481454	1
De novo	Mis	Z score	Difference	With cognitive impairment	ASC	-0.151418	-0.372799	0.0699623	0.180055	0.353562	1
De novo	Mis	Z score	Difference	With cognitive impairment	Meta-analysis	0.0230192	-0.0992643	0.145303	0.712158	0.818225	1
De novo	Mis	Z score	Difference	With cognitive impairment	SPARK	0.0951545	-0.051591	0.2419	0.203755	0.372975	1
De novo	Mis	Z score	Difference	Without cognitive impairment or unknown	ASC	-0.0774178	-0.285656	0.130821	0.466198	0.637334	1
De novo	Mis	Z score	Difference	Without cognitive impairment or unknown	Meta-analysis	0.109896	-0.000863555	0.220656	0.0518089	0.136472	1
De novo	Mis	Z score	Difference	Without cognitive impairment or unknown	SPARK	0.172529	0.0413784	0.303679	0.00992627	0.0274881	1	**
De novo	Mis	Z score	Females	With cognitive impairment	ASC	0.263668	0.0922249	0.435111	0.00257531	0.00818039	0.278133	**
De novo	Mis	Z score	Females	With cognitive impairment	Meta-analysis	0.263994	0.167998	0.359989	3.79669e-07	2.92888e-06	4.10043e-05	***
De novo	Mis	Z score	Females	With cognitive impairment	SPARK	0.264143	0.148282	0.380003	7.87822e-06	4.47815e-05	0.000850848	***
De novo	Mis	Z score	Females	Without cognitive impairment or unknown	ASC	0.246421	0.103194	0.389648	0.000745781	0.00268481	0.0805444	**
De novo	Mis	Z score	Females	Without cognitive impairment or unknown	Meta-analysis	0.228763	0.148699	0.308827	1.11069e-07	1.0905e-06	1.19955e-05	***
De novo	Mis	Z score	Females	Without cognitive impairment or unknown	SPARK	0.220738	0.124178	0.317297	7.44303e-06	4.46582e-05	0.000803847	***
De novo	Mis	Z score	Males	With cognitive impairment	ASC	0.415086	0.275026	0.555146	6.29497e-09	6.79857e-08	6.79857e-07	***
De novo	Mis	Z score	Males	With cognitive impairment	Meta-analysis	0.240975	0.165224	0.316725	4.18197e-11	5.01836e-10	4.51653e-09	***
De novo	Mis	Z score	Males	With cognitive impairment	SPARK	0.168988	0.0789296	0.259047	0.00023526	0.000977235	0.0254081	***
De novo	Mis	Z score	Males	Without cognitive impairment or unknown	ASC	0.323839	0.172679	0.474999	2.68073e-05	0.000125878	0.00289519	***
De novo	Mis	Z score	Males	Without cognitive impairment or unknown	Meta-analysis	0.118867	0.0423329	0.195401	9.82974e-05	0.000424645	0.0106161	***
De novo	Mis	Z score	Males	Without cognitive impairment or unknown	SPARK	0.0482088	-0.0405419	0.136959	0.28703	0.481454	1
De novo	PTV	Risk ratio	Difference	With cognitive impairment	ASC	2.27241	1.53083	3.33685	3.34188e-05	0.000150385	0.00360923	***
De novo	PTV	Risk ratio	Difference	With cognitive impairment	Meta-analysis	1.67579	1.27886	2.19593	0.000181582	0.000784434	0.0196109	***
De novo	PTV	Risk ratio	Difference	With cognitive impairment	SPARK	1.26313	0.860903	1.82387	0.209172	0.389493	1
De novo	PTV	Risk ratio	Difference	Without cognitive impairment or unknown	ASC	1.55484	1.17624	2.03426	0.00153599	0.00473963	0.165887	**
De novo	PTV	Risk ratio	Difference	Without cognitive impairment or unknown	Meta-analysis	1.39969	1.14284	1.71427	0.00115109	0.00365642	0.124318	**
De novo	PTV	Risk ratio	Difference	Without cognitive impairment or unknown	SPARK	1.2323	0.90616	1.65609	0.158925	0.305451	1
De novo	PTV	Risk ratio	Females	With cognitive impairment	ASC	8.87532	4.91004	16.8501	6.34446e-16	1.713e-14	6.85202e-14	***
De novo	PTV	Risk ratio	Females	With cognitive impairment	Meta-analysis	6.73223	4.60116	9.85032	9.23354e-23	9.97223e-21	9.97223e-21	***
De novo	PTV	Risk ratio	Females	With cognitive impairment	SPARK	5.67883	3.5141	9.24739	3.33077e-13	7.19446e-12	3.59723e-11	***
De novo	PTV	Risk ratio	Females	Without cognitive impairment or unknown	ASC	5.47807	3.15528	10.0912	2.87024e-12	4.42837e-11	3.09986e-10	***
De novo	PTV	Risk ratio	Females	Without cognitive impairment or unknown	Meta-analysis	3.66203	2.56877	5.22057	7.24704e-13	1.30447e-11	7.8268e-11	***
De novo	PTV	Risk ratio	Females	Without cognitive impairment or unknown	SPARK	2.8845	1.8588	4.54898	6.49213e-07	4.67433e-06	7.0115e-05	***
De novo	PTV	Risk ratio	Males	With cognitive impairment	ASC	3.3661	1.99375	5.98085	3.67075e-07	2.83172e-06	3.96441e-05	***
De novo	PTV	Risk ratio	Males	With cognitive impairment	Meta-analysis	4.08138	2.91993	5.70481	1.84725e-16	9.91589e-15	1.99503e-14	***
De novo	PTV	Risk ratio	Males	With cognitive impairment	SPARK	4.57415	3.03722	7.07021	2.75441e-16	9.91589e-15	2.97477e-14	***
De novo	PTV	Risk ratio	Males	Without cognitive impairment or unknown	ASC	3.03648	1.87875	5.21517	1.7532e-07	1.45651e-06	1.89346e-05	***
De novo	PTV	Risk ratio	Males	Without cognitive impairment or unknown	Meta-analysis	2.61243	1.90643	3.57988	2.3146e-09	3.12471e-08	2.49977e-07	***
De novo	PTV	Risk ratio	Males	Without cognitive impairment or unknown	SPARK	2.38152	1.62017	3.60863	1.40574e-06	8.93059e-06	0.00015182	***
De novo	PTV	Z score	Difference	With cognitive impairment	ASC	0.301101	0.0475843	0.554617	0.0199181	0.0537789	1	*
De novo	PTV	Z score	Difference	With cognitive impairment	Meta-analysis	0.12544	-0.0363985	0.287279	0.128716	0.275629	1
De novo	PTV	Z score	Difference	With cognitive impairment	SPARK	0.00369819	-0.206768	0.214164	0.972526	0.973787	1
De novo	PTV	Z score	Difference	Without cognitive impairment or unknown	ASC	0.156216	-0.0985092	0.410941	0.229358	0.406077	1
De novo	PTV	Z score	Difference	Without cognitive impairment or unknown	Meta-analysis	0.0729179	-0.0905454	0.236381	0.381944	0.55	1
De novo	PTV	Z score	Difference	Without cognitive impairment or unknown	SPARK	0.0126889	-0.200457	0.225834	0.907112	0.942001	1
De novo	PTV	Z score	Females	With cognitive impairment	ASC	0.755424	0.5721	0.938749	6.34446e-16	1.3704e-14	6.85202e-14	***
De novo	PTV	Z score	Females	With cognitive impairment	Meta-analysis	0.656577	0.537244	0.77591	1.36775e-26	1.47717e-24	1.47717e-24	***
De novo	PTV	Z score	Females	With cognitive impairment	SPARK	0.583898	0.426701	0.741094	3.33077e-13	5.99539e-12	3.59723e-11	***
De novo	PTV	Z score	Females	Without cognitive impairment or unknown	ASC	0.638626	0.4594	0.817853	2.87024e-12	4.42837e-11	3.09986e-10	***
De novo	PTV	Z score	Females	Without cognitive impairment or unknown	Meta-analysis	0.489144	0.373701	0.604586	7.79349e-17	2.80565e-15	8.41696e-15	***
De novo	PTV	Z score	Females	Without cognitive impairment or unknown	SPARK	0.38315	0.23223	0.53407	6.49213e-07	4.67433e-06	7.0115e-05	***
De novo	PTV	Z score	Males	With cognitive impairment	ASC	0.454324	0.279216	0.629432	3.67075e-07	2.92888e-06	3.96441e-05	***
De novo	PTV	Z score	Males	With cognitive impairment	Meta-analysis	0.531137	0.421814	0.640459	5.22178e-21	2.81976e-19	5.63953e-19	***
De novo	PTV	Z score	Males	With cognitive impairment	SPARK	0.580199	0.440253	0.720146	2.75441e-16	7.43691e-15	2.97477e-14	***
De novo	PTV	Z score	Males	Without cognitive impairment or unknown	ASC	0.482411	0.301406	0.663415	1.7532e-07	1.57788e-06	1.89346e-05	***
De novo	PTV	Z score	Males	Without cognitive impairment or unknown	Meta-analysis	0.416226	0.300496	0.531955	7.40143e-12	9.99193e-11	7.99355e-10	***
De novo	PTV	Z score	Males	Without cognitive impairment or unknown	SPARK	0.370461	0.219948	0.520974	1.40574e-06	9.48875e-06	0.00015182	***
De novo	Syn	Risk ratio	Difference	With cognitive impairment	ASC	1.12557	0.908467	1.38566	0.254913	0.436994	1
De novo	Syn	Risk ratio	Difference	With cognitive impairment	Meta-analysis	1.02668	0.896957	1.17517	0.702382	0.804376	1
De novo	Syn	Risk ratio	Difference	With cognitive impairment	SPARK	0.963254	0.806275	1.14597	0.695986	0.804376	1
De novo	Syn	Risk ratio	Difference	Without cognitive impairment or unknown	ASC	0.89327	0.779124	1.02083	0.0964189	0.200255	1
De novo	Syn	Risk ratio	Difference	Without cognitive impairment or unknown	Meta-analysis	1.04904	0.972003	1.13218	0.218608	0.400165	1
De novo	Syn	Risk ratio	Difference	Without cognitive impairment or unknown	SPARK	1.13095	1.03055	1.23973	0.0092458	0.0237749	0.998546	**
De novo	Syn	Risk ratio	Females	With cognitive impairment	ASC	1.16545	0.935161	1.44411	0.16121	0.305451	1
De novo	Syn	Risk ratio	Females	With cognitive impairment	Meta-analysis	1.0364	0.9068	1.18451	0.599918	0.771323	1
De novo	Syn	Risk ratio	Females	With cognitive impairment	SPARK	0.96505	0.812752	1.14046	0.706699	0.804376	1
De novo	Syn	Risk ratio	Females	Without cognitive impairment or unknown	ASC	0.965613	0.816573	1.14091	0.707553	0.804376	1
De novo	Syn	Risk ratio	Females	Without cognitive impairment or unknown	Meta-analysis	1.12553	1.0282	1.23207	0.0103881	0.0254982	1	**
De novo	Syn	Risk ratio	Females	Without cognitive impairment or unknown	SPARK	1.19914	1.07669	1.33501	0.00087432	0.00286141	0.0944266	**
De novo	Syn	Risk ratio	Males	With cognitive impairment	ASC	1.05608	0.908606	1.22848	0.475101	0.657832	1
De novo	Syn	Risk ratio	Males	With cognitive impairment	Meta-analysis	1.0121	0.925482	1.10684	0.792111	0.855151	1
De novo	Syn	Risk ratio	Males	With cognitive impairment	SPARK	0.988993	0.884738	1.10498	0.866923	0.909007	1
De novo	Syn	Risk ratio	Males	Without cognitive impairment or unknown	ASC	1.10254	0.974138	1.25109	0.127695	0.25539	1
De novo	Syn	Risk ratio	Males	Without cognitive impairment or unknown	Meta-analysis	1.06393	0.991842	1.14125	0.0834305	0.183888	1
De novo	Syn	Risk ratio	Males	Without cognitive impairment or unknown	SPARK	1.04667	0.962009	1.13968	0.289764	0.481454	1
De novo	Syn	Z score	Difference	With cognitive impairment	ASC	0.0286928	-0.0562843	0.11367	0.508099	0.667885	1
De novo	Syn	Z score	Difference	With cognitive impairment	Meta-analysis	0.00792485	-0.047394	0.0632437	0.778875	0.867201	1
De novo	Syn	Z score	Difference	With cognitive impairment	SPARK	-0.00711623	-0.0799921	0.0657597	0.848219	0.909007	1
De novo	Syn	Z score	Difference	Without cognitive impairment or unknown	ASC	-0.0514726	-0.13185	0.028905	0.209422	0.37696	1
De novo	Syn	Z score	Difference	Without cognitive impairment or unknown	Meta-analysis	0.0182432	-0.0242787	0.060765	0.400405	0.561606	1
De novo	Syn	Z score	Difference	Without cognitive impairment or unknown	SPARK	0.0441402	-0.00607313	0.0943536	0.0848985	0.199327	1
De novo	Syn	Z score	Females	With cognitive impairment	ASC	0.0477995	-0.0190714	0.11467	0.16121	0.322421	1
De novo	Syn	Z score	Females	With cognitive impairment	Meta-analysis	0.0138485	-0.0296117	0.0573087	0.361399	0.535609	1
De novo	Syn	Z score	Females	With cognitive impairment	SPARK	-0.0109785	-0.0681624	0.0462053	0.706699	0.818225	1
De novo	Syn	Z score	Females	Without cognitive impairment or unknown	ASC	-0.0119044	-0.074101	0.0502921	0.707553	0.818225	1
De novo	Syn	Z score	Females	Without cognitive impairment or unknown	Meta-analysis	0.0432196	0.0115187	0.0749205	0.00518905	0.0151464	0.560418	**
De novo	Syn	Z score	Females	Without cognitive impairment or unknown	SPARK	0.0625657	0.0257195	0.0994119	0.00087432	0.00295083	0.0944266	**
De novo	Syn	Z score	Males	With cognitive impairment	ASC	0.0191067	-0.0333279	0.0715413	0.475101	0.641386	1
De novo	Syn	Z score	Males	With cognitive impairment	Meta-analysis	0.00592363	-0.0283018	0.040149	0.777223	0.867201	1
De novo	Syn	Z score	Males	With cognitive impairment	SPARK	-0.0038623	-0.0490387	0.0413141	0.866923	0.909007	1
De novo	Syn	Z score	Males	Without cognitive impairment or unknown	ASC	0.0395682	-0.011345	0.0904813	0.127695	0.275629	1
De novo	Syn	Z score	Males	Without cognitive impairment or unknown	Meta-analysis	0.0249764	-0.00336365	0.0533165	0.158988	0.322421	1
De novo	Syn	Z score	Males	Without cognitive impairment or unknown	SPARK	0.0184255	-0.0156881	0.0525391	0.289764	0.481454	1
Inherited	Mis	Risk ratio	Difference	With cognitive impairment	ASC	0.985921	0.889049	1.09156	0.797055	0.855151	1
Inherited	Mis	Risk ratio	Difference	With cognitive impairment	Meta-analysis	0.971533	0.925791	1.01953	0.240512	0.424655	1
Inherited	Mis	Risk ratio	Difference	With cognitive impairment	SPARK	0.967491	0.915868	1.02162	0.237934	0.424655	1
Inherited	Mis	Risk ratio	Difference	Without cognitive impairment or unknown	ASC	0.985879	0.930342	1.04415	0.641675	0.786877	1
Inherited	Mis	Risk ratio	Difference	Without cognitive impairment or unknown	Meta-analysis	0.991366	0.964566	1.01891	0.535172	0.713563	1
Inherited	Mis	Risk ratio	Difference	Without cognitive impairment or unknown	SPARK	0.992971	0.962458	1.02431	0.664052	0.796862	1
Inherited	Mis	Risk ratio	Females	With cognitive impairment	ASC	1.00433	0.881029	1.1449	0.973787	0.982888	1
Inherited	Mis	Risk ratio	Females	With cognitive impairment	Meta-analysis	0.974813	0.918356	1.03474	0.402008	0.586715	1
Inherited	Mis	Risk ratio	Females	With cognitive impairment	SPARK	0.967232	0.904528	1.03426	0.334063	0.522882	1
Inherited	Mis	Risk ratio	Females	Without cognitive impairment or unknown	ASC	1.03162	0.956791	1.11232	0.424283	0.610967	1
Inherited	Mis	Risk ratio	Females	Without cognitive impairment or unknown	Meta-analysis	1.02539	0.990308	1.06171	0.158074	0.305451	1
Inherited	Mis	Risk ratio	Females	Without cognitive impairment or unknown	SPARK	1.0237	0.984297	1.06468	0.243783	0.424655	1
Inherited	Mis	Risk ratio	Males	With cognitive impairment	ASC	1.03349	0.969513	1.10171	0.316111	0.502059	1
Inherited	Mis	Risk ratio	Males	With cognitive impairment	Meta-analysis	1.03336	1.00021	1.06761	0.0485154	0.116437	1	*
Inherited	Mis	Risk ratio	Males	With cognitive impairment	SPARK	1.03331	0.994883	1.07324	0.0903889	0.19524	1
Inherited	Mis	Risk ratio	Males	Without cognitive impairment or unknown	ASC	1.06209	1.02701	1.09837	0.000427788	0.00159314	0.0462012	***
Inherited	Mis	Risk ratio	Males	Without cognitive impairment or unknown	Meta-analysis	1.0449	1.02667	1.06346	1.00183e-06	6.76236e-06	0.000108198	***
Inherited	Mis	Risk ratio	Males	Without cognitive impairment or unknown	SPARK	1.03847	1.01723	1.06016	0.000336878	0.00129939	0.0363828	***
Inherited	Mis	Z score	Difference	With cognitive impairment	ASC	-0.0101835	-0.0932137	0.0728468	0.810028	0.885284	1
Inherited	Mis	Z score	Difference	With cognitive impairment	Meta-analysis	-0.0210193	-0.0442192	0.00218062	0.0757701	0.185981	1
Inherited	Mis	Z score	Difference	With cognitive impairment	SPARK	-0.0217454	-0.0464707	0.00297999	0.0847487	0.199327	1
Inherited	Mis	Z score	Difference	Without cognitive impairment or unknown	ASC	-0.0137307	-0.0431091	0.0156478	0.359641	0.535609	1
Inherited	Mis	Z score	Difference	Without cognitive impairment or unknown	Meta-analysis	-0.00918696	-0.0230937	0.00471982	0.195391	0.370214	1
Inherited	Mis	Z score	Difference	Without cognitive impairment or unknown	SPARK	-0.00723869	-0.0230683	0.00859087	0.370099	0.540145	1
Inherited	Mis	Z score	Females	With cognitive impairment	ASC	0.00133977	-0.0785754	0.081255	0.973787	0.973787	1
Inherited	Mis	Z score	Females	With cognitive impairment	Meta-analysis	-0.00954094	-0.0297283	0.0106465	0.690622	0.818225	1
Inherited	Mis	Z score	Females	With cognitive impairment	SPARK	-0.0102826	-0.0311466	0.0105815	0.334063	0.529208	1
Inherited	Mis	Z score	Females	Without cognitive impairment or unknown	ASC	0.0106258	-0.0154396	0.0366911	0.424283	0.587468	1
Inherited	Mis	Z score	Females	Without cognitive impairment or unknown	Meta-analysis	0.00855562	-0.00340301	0.0205142	0.338105	0.529208	1
Inherited	Mis	Z score	Females	Without cognitive impairment or unknown	SPARK	0.00800368	-0.00545501	0.0214624	0.243783	0.424655	1
Inherited	Mis	Z score	Males	With cognitive impairment	ASC	0.0115232	-0.0110064	0.0340529	0.316111	0.50995	1
Inherited	Mis	Z score	Males	With cognitive impairment	Meta-analysis	0.0114784	4.57113e-05	0.022911	0.130158	0.275629	1
Inherited	Mis	Z score	Males	With cognitive impairment	SPARK	0.0114628	-0.00180503	0.0247306	0.0903889	0.207702	1
Inherited	Mis	Z score	Males	Without cognitive impairment or unknown	ASC	0.0243565	0.0108033	0.0379096	0.000427788	0.00159314	0.0462012	***
Inherited	Mis	Z score	Males	Without cognitive impairment or unknown	Meta-analysis	0.0177426	0.010644	0.0248412	2.41427e-06	1.53377e-05	0.000260741	***
Inherited	Mis	Z score	Males	Without cognitive impairment or unknown	SPARK	0.0152424	0.00690939	0.0235754	0.000336878	0.00129939	0.0363828	***
Inherited	PTV	Risk ratio	Difference	With cognitive impairment	ASC	1.16216	0.807557	1.64194	0.367063	0.543053	1
Inherited	PTV	Risk ratio	Difference	With cognitive impairment	Meta-analysis	0.996294	0.845502	1.17398	0.96463	0.982831	1
Inherited	PTV	Risk ratio	Difference	With cognitive impairment	SPARK	0.9554	0.792182	1.14711	0.648445	0.786877	1
Inherited	PTV	Risk ratio	Difference	Without cognitive impairment or unknown	ASC	0.911371	0.744476	1.10833	0.361418	0.543048	1
Inherited	PTV	Risk ratio	Difference	Without cognitive impairment or unknown	Meta-analysis	1.00426	0.913593	1.10392	0.929894	0.965659	1
Inherited	PTV	Risk ratio	Difference	Without cognitive impairment or unknown	SPARK	1.03315	0.927066	1.14957	0.548073	0.721852	1
Inherited	PTV	Risk ratio	Females	With cognitive impairment	ASC	1.26471	0.787854	2.04488	0.362032	0.543048	1
Inherited	PTV	Risk ratio	Females	With cognitive impairment	Meta-analysis	1.23568	0.996198	1.53273	0.0541906	0.12723	1
Inherited	PTV	Risk ratio	Females	With cognitive impairment	SPARK	1.22835	0.96558	1.56506	0.0958537	0.200255	1
Inherited	PTV	Risk ratio	Females	Without cognitive impairment or unknown	ASC	0.932331	0.724035	1.19985	0.617847	0.785029	1
Inherited	PTV	Risk ratio	Females	Without cognitive impairment or unknown	Meta-analysis	1.17958	1.04184	1.33553	0.00913754	0.0237749	0.986854	**
Inherited	PTV	Risk ratio	Females	Without cognitive impairment or unknown	SPARK	1.27143	1.1028	1.46675	0.000845695	0.00285422	0.0913351	**
Inherited	PTV	Risk ratio	Males	With cognitive impairment	ASC	0.925	0.734671	1.16401	0.530869	0.713563	1
Inherited	PTV	Risk ratio	Males	With cognitive impairment	Meta-analysis	1.22723	1.08847	1.38368	0.000823632	0.00285422	0.0889523	**
Inherited	PTV	Risk ratio	Males	With cognitive impairment	SPARK	1.3639	1.18544	1.57044	1.10819e-05	5.69925e-05	0.00119684	***
Inherited	PTV	Risk ratio	Males	Without cognitive impairment or unknown	ASC	1.125	0.996996	1.26972	0.0560874	0.128882	1
Inherited	PTV	Risk ratio	Males	Without cognitive impairment or unknown	Meta-analysis	1.16573	1.09283	1.2435	3.25699e-06	1.95419e-05	0.000351755	***
Inherited	PTV	Risk ratio	Males	Without cognitive impairment or unknown	SPARK	1.18241	1.09551	1.27635	1.49589e-05	7.34347e-05	0.00161556	***
Inherited	PTV	Z score	Difference	With cognitive impairment	ASC	0.100696	-0.078822	0.280215	0.271588	0.465579	1
Inherited	PTV	Z score	Difference	With cognitive impairment	Meta-analysis	-0.00977232	-0.0900891	0.0705444	0.811511	0.885284	1
Inherited	PTV	Z score	Difference	With cognitive impairment	SPARK	-0.0460517	-0.136136	0.0440322	0.316358	0.50995	1
Inherited	PTV	Z score	Difference	Without cognitive impairment or unknown	ASC	-0.0715977	-0.177163	0.033968	0.18374	0.354355	1
Inherited	PTV	Z score	Difference	Without cognitive impairment or unknown	Meta-analysis	-0.00225756	-0.0527623	0.0482472	0.930185	0.956762	1
Inherited	PTV	Z score	Difference	Without cognitive impairment or unknown	SPARK	0.0147664	-0.0429336	0.0724664	0.615952	0.749747	1
Inherited	PTV	Z score	Females	With cognitive impairment	ASC	0.0735864	-0.0846465	0.231819	0.362032	0.535609	1
Inherited	PTV	Z score	Females	With cognitive impairment	Meta-analysis	0.0658965	-0.00224247	0.134035	0.151334	0.31431	1
Inherited	PTV	Z score	Females	With cognitive impairment	SPARK	0.0641459	-0.0113518	0.139643	0.0958537	0.215671	1
Inherited	PTV	Z score	Females	Without cognitive impairment or unknown	ASC	-0.0237949	-0.117276	0.0696861	0.617847	0.749747	1
Inherited	PTV	Z score	Females	Without cognitive impairment or unknown	Meta-analysis	0.0601657	0.0169491	0.103382	0.00447105	0.0134132	0.482874	**
Inherited	PTV	Z score	Females	Without cognitive impairment or unknown	SPARK	0.0829879	0.0342503	0.131725	0.000845695	0.00294629	0.0913351	**
Inherited	PTV	Z score	Males	With cognitive impairment	ASC	-0.0271099	-0.111899	0.057679	0.530869	0.682546	1
Inherited	PTV	Z score	Males	With cognitive impairment	Meta-analysis	0.0756688	0.0331498	0.118188	7.6735e-05	0.000345307	0.00828737	***
Inherited	PTV	Z score	Males	With cognitive impairment	SPARK	0.110198	0.0610527	0.159342	1.10819e-05	5.98422e-05	0.00119684	***
Inherited	PTV	Z score	Males	Without cognitive impairment or unknown	ASC	0.0478027	-0.00124225	0.0968477	0.0560874	0.144225	1
Inherited	PTV	Z score	Males	Without cognitive impairment or unknown	Meta-analysis	0.0624233	0.036288	0.0885586	1.25776e-05	6.46848e-05	0.00135838	***
Inherited	PTV	Z score	Males	Without cognitive impairment or unknown	SPARK	0.0682215	0.0373356	0.0991074	1.49589e-05	7.34347e-05	0.00161556	***
Inherited	Syn	Risk ratio	Difference	With cognitive impairment	ASC	0.994914	0.982316	1.00765	0.433342	0.613463	1
Inherited	Syn	Risk ratio	Difference	With cognitive impairment	Meta-analysis	0.999034	0.992124	1.00599	0.784899	0.855151	1
Inherited	Syn	Risk ratio	Difference	With cognitive impairment	SPARK	1.00078	0.992526	1.0091	0.852687	0.902845	1
Inherited	Syn	Risk ratio	Difference	Without cognitive impairment or unknown	ASC	0.99817	0.990698	1.00569	0.633897	0.786877	1
Inherited	Syn	Risk ratio	Difference	Without cognitive impairment or unknown	Meta-analysis	0.999438	0.995395	1.0035	0.785602	0.855151	1
Inherited	Syn	Risk ratio	Difference	Without cognitive impairment or unknown	SPARK	0.999959	0.995154	1.00478	0.988247	0.988247	1
Inherited	Syn	Risk ratio	Females	With cognitive impairment	ASC	1.00482	0.988763	1.02114	0.560276	0.729034	1
Inherited	Syn	Risk ratio	Females	With cognitive impairment	Meta-analysis	1.00112	0.99253	1.00977	0.799724	0.855151	1
Inherited	Syn	Risk ratio	Females	With cognitive impairment	SPARK	0.999636	0.989501	1.00987	0.946183	0.973217	1
Inherited	Syn	Risk ratio	Females	Without cognitive impairment or unknown	ASC	1.00235	0.992693	1.01211	0.635688	0.786877	1
Inherited	Syn	Risk ratio	Females	Without cognitive impairment or unknown	Meta-analysis	1.00271	0.997584	1.00787	0.300478	0.484352	1
Inherited	Syn	Risk ratio	Females	Without cognitive impairment or unknown	SPARK	1.00285	0.996809	1.00893	0.356073	0.543048	1
Inherited	Syn	Risk ratio	Males	With cognitive impairment	ASC	1.01517	1.00697	1.02345	0.000273189	0.00109276	0.0295044	***
Inherited	Syn	Risk ratio	Males	With cognitive impairment	Meta-analysis	1.00378	0.999072	1.0085	0.115836	0.236043	1
Inherited	Syn	Risk ratio	Males	With cognitive impairment	SPARK	0.998077	0.992341	1.00385	0.513282	0.701702	1
Inherited	Syn	Risk ratio	Males	Without cognitive impairment or unknown	ASC	1.00604	1.00164	1.01046	0.00706673	0.0195694	0.763207	**
Inherited	Syn	Risk ratio	Males	Without cognitive impairment or unknown	Meta-analysis	1.00399	1.00143	1.00656	0.00226714	0.00680142	0.244851	**
Inherited	Syn	Risk ratio	Males	Without cognitive impairment or unknown	SPARK	1.00293	0.999782	1.0061	0.0681544	0.153347	1
Inherited	Syn	Z score	Difference	With cognitive impairment	ASC	-0.00377062	-0.00953727	0.00199603	0.19999	0.372396	1
Inherited	Syn	Z score	Difference	With cognitive impairment	Meta-analysis	-0.000956036	-0.00414897	0.0022369	0.557292	0.698442	1
Inherited	Syn	Z score	Difference	With cognitive impairment	SPARK	0.00055962	-0.00327834	0.00439758	0.775038	0.867201	1
Inherited	Syn	Z score	Difference	Without cognitive impairment or unknown	ASC	-0.00162534	-0.00538023	0.00212954	0.396212	0.561606	1
Inherited	Syn	Z score	Difference	Without cognitive impairment or unknown	Meta-analysis	-0.000680141	-0.00271302	0.00135274	0.511981	0.667885	1
Inherited	Syn	Z score	Difference	Without cognitive impairment or unknown	SPARK	-0.000208055	-0.00263146	0.00221535	0.86637	0.909007	1
Inherited	Syn	Z score	Females	With cognitive impairment	ASC	0.00149234	-0.0035297	0.00651439	0.560276	0.698442	1
Inherited	Syn	Z score	Females	With cognitive impairment	Meta-analysis	0.000364589	-0.00237359	0.00310276	0.866564	0.909007	1
Inherited	Syn	Z score	Females	With cognitive impairment	SPARK	-0.000112492	-0.00337889	0.00315391	0.946183	0.964035	1
Inherited	Syn	Z score	Females	Without cognitive impairment or unknown	ASC	0.00080099	-0.00251296	0.00411494	0.635688	0.762826	1
Inherited	Syn	Z score	Females	Without cognitive impairment or unknown	Meta-analysis	0.000924388	-0.000828188	0.00267696	0.562634	0.698442	1
Inherited	Syn	Z score	Females	Without cognitive impairment or unknown	SPARK	0.0009723	-0.00109267	0.00303727	0.356073	0.535609	1
Inherited	Syn	Z score	Males	With cognitive impairment	ASC	0.00526296	0.00242866	0.00809727	0.000273189	0.00109276	0.0295044	***
Inherited	Syn	Z score	Males	With cognitive impairment	Meta-analysis	0.00132063	-0.000321699	0.00296295	0.00138432	0.0045305	0.149506	**
Inherited	Syn	Z score	Males	With cognitive impairment	SPARK	-0.000672112	-0.00268721	0.00134298	0.513282	0.667885	1
Inherited	Syn	Z score	Males	Without cognitive impairment or unknown	ASC	0.00242633	0.000660864	0.0041918	0.00706673	0.0200844	0.763207	**
Inherited	Syn	Z score	Males	Without cognitive impairment or unknown	Meta-analysis	0.00160453	0.000574435	0.00263462	0.00416047	0.012838	0.449331	**
Inherited	Syn	Z score	Males	Without cognitive impairment or unknown	SPARK	0.00118036	-8.80197e-05	0.00244873	0.0681544	0.171179	1

[truncated: 26 more sheets: Table_S10 Fig_3, Table_S11 Fig_S4, Table_S12 Fig_S6, Table_S13 Fig_S7, Table_S14 Fig_S8, Table_S15 Fig_S9, Table_S16 Fig_S10_S11, Table_S17 Fig_S12, Table_S18 Fig_S13, Table_S19 Fig_S14, Table_S20 Fig_S15, Table_S21 Fig_S16, Table_S22 Fig_S17, Table_S23 Fig_S18_19, Table_S24 Fig_S20_S21, Table_S25 Fig_S22_S23, Table_S26 Fig_S24_S25, Table_S27 Fig_S26_S27, Table_S28 Fig_S28, Table_S29 Fig_S29 …]
